# Supplementary material for: Identification of methylation changes associated with positive and negative growth deviance in Gambian infants using a targeted methyl sequencing approach of genomic DNA
Source: FASEB Bioadv. 2021 Feb 5;3(4):205–30. doi: 10.1096/fba.2020-00101 (PMC8019263; doi:10.1096/fba.2020-00101)
Supplement: Supplementary file 11 — Table S2 [file FBA2-3-205-s004.xlsx]

## Sheet: 1a
Supplementary table 2a BiSeq DMR results for placenta with annotation from ENSEMBL and DAVID
CHROMOSOME	Reported DMR CpGs start	Reported DMR CpGs Finish	Width and Position of CpGs	SNP Present	median.p	median.meth.diff	Regulatory Feature	CpG island	Implicated GENE	Gene name	Annotation	Location of CpG wrt TSS	Species	CYTOBAND	ENTREZ_GENE_SUMMARY	GAD_DISEASE	GAD_DISEASE_CLASS	GENERIF_SUMMARY	GOTERM_BP_DIRECT	GOTERM_CC_DIRECT	GOTERM_MF_DIRECT	INTERPRO	KEGG_PATHWAY	OMIM_DISEASE	PUBMED_ID	REACTOME_PATHWAY	SMART	UCSC_TFBS	UP_KEYWORDS	UP_SEQ_FEATURE	UP_TISSUE
3	184178937	184178937	1	NO	5.16454e-08	0.0931607	None	No	AP2M1	adaptor related protein complex 2 mu 1 subunit(AP2M1)	ENSG00000145191; gene; protein_coding; EIF2B5 | ENSG00000161203; gene; protein_coding; AP2M1	CpG in internal promoter 4.248 kb downstream of TSS	Homo sapiens	3q28,	This gene encodes a subunit of the heterotetrameric coat assembly protein complex 2 (AP2), which belongs to the adaptor complexes medium subunits family. The encoded protein is required for the activity of a vacuolar ATPase, which is responsible for proton pumping occurring in the acidification of endosomes and lysosomes. The encoded protein may also play an important role in regulating the intra…	HIV Infections|[X]Human immunodeficiency virus disease,kidney failure, chronic,	INFECTION,RENAL,	12032142:V1H can function as an adaptor for interactions between Nef and AP-2.,12644451:direct association of the adaptor complex 2 with a G protein-coupled receptor has not been reported so far and might represent a common mechanism underlying clathrin-mediated receptor endocytosis,12952941:Results indicate that AP-2 is not essential for clathrin-coated vesicle formation at the plasma membrane, …	GO:0006810~transport,GO:0006886~intracellular protein transport,GO:0007018~microtubule-based movement,GO:0016192~vesicle-mediated transport,GO:0019886~antigen processing and presentation of exogenous peptide antigen via MHC class II,GO:0042059~negative regulation of epidermal growth factor receptor signaling pathway,GO:0048013~ephrin receptor signaling pathway,GO:0050690~regulation of defense res…	GO:0005739~mitochondrion,GO:0005765~lysosomal membrane,GO:0005829~cytosol,GO:0005886~plasma membrane,GO:0030122~AP-2 adaptor complex,GO:0030131~clathrin adaptor complex,GO:0030666~endocytic vesicle membrane,GO:0030669~clathrin-coated endocytic vesicle membrane,GO:0036020~endolysosome membrane,GO:0043195~terminal bouton,GO:0070062~extracellular exosome,	GO:0005048~signal sequence binding,GO:0005215~transporter activity,GO:0005515~protein binding,GO:0008289~lipid binding,GO:0035615~clathrin adaptor activity,GO:0044325~ion channel binding,GO:0050750~low-density lipoprotein particle receptor binding,	IPR001392:Clathrin adaptor, mu subunit,IPR011012:Longin-like domain,IPR018240:Clathrin adaptor, mu subunit, conserved site,IPR022775:AP complex, mu/sigma subunit,	hsa04144:Endocytosis,hsa04721:Synaptic vesicle cycle,hsa04961:Endocrine and other factor-regulated calcium reabsorption,hsa05016:Huntington's disease,		10567358,10593987,10747088,10814565,10887964,10910768,11031247,11157096,11222723,11247302,11285224,11454741,11583591,11591131,11742978,12010461,12032142,12057195,12086608,12121421,12421765,12477932,12577067,12621057,12644451,12646615,12952941,15020715,15182197,15254094,15489334,15604093,15611114,15647482,15778375,15911768,15916959,16055064,16103193,16116206,16139856,16189514,16263766,16498080,165…	R-HSA-164939:R-HSA-164939,R-HSA-167590:R-HSA-167590,R-HSA-171052:R-HSA-171052,R-HSA-177504:R-HSA-177504,R-HSA-182218:R-HSA-182218,R-HSA-190873:R-HSA-190873,R-HSA-196025:R-HSA-196025,R-HSA-2132295:R-HSA-2132295,R-HSA-3928665:R-HSA-3928665,R-HSA-416993:R-HSA-416993,R-HSA-437239:R-HSA-437239,R-HSA-5099900:R-HSA-5099900,		AML1,AP1,AP2,AP2REP,AREB6,ARNT,ARP1,ATF6,BACH1,BACH2,BRACH,BRN2,CDP,CDPCR1,CDPCR3,CDPCR3HD,CEBP,CEBPA,CEBPB,CHOP,COMP1,COUP,CP2,CREB,CREBP1,CREL,E2F,E47,E4BP4,EN1,EVI1,FAC1,FOXO1,FREAC4,GATA,GATA1,GATA2,GCNF,GFI1,GR,HEN1,HMX1,HNF1,HNF3B,HNF4,HOX13,HOXA3,HSF2,HTF,IK1,IK2,IRF2,IRF7,LHX3,MAZR,MEF2,MEIS1,MEIS1BHOXA9,MRF2,MYB,MYCMAX,MYOD,MYOGNF1,MZF1,NF1,NFE2,NFKAPPAB,NFKB,NFY,NGFIC,NKX25,NKX3A,NMYC,N…	3D-structure,Alternative splicing,Cell membrane,Coated pit,Complete proteome,Endocytosis,Lipid-binding,Membrane,Phosphoprotein,Protein transport,Proteomics identification,Reference proteome,Transport,	binding site:Phosphatidylinositol lipid headgroup,chain:AP-2 complex subunit mu,domain:MHD,helix,modified residue,sequence conflict,splice variant,strand,turn,	Bone marrow,Heart,Kidney,Placenta,Skin,
6	170240417	170240417	1	NO	4.20084e-17	-0.100283	None	No	Between AL596442.2-AL109910.1(near AL109910.2, LINC01624)		LncRNA	CpG intergenic 22.142 kb downstream of al109910.1 TSS		6q27											14702039
8	42316149	42316149	1	NO	3.45141e-08	0.0587207	None	No	IKBKB**	inhibitor of kappa light polypeptide gene enhancer in B-cells, kinase beta(IKBKB)	ENSG00000104365; gene; protein_coding; IKBKB	CpG within intron of gene 44.847 kb downstream from TSS	Homo sapiens	8p11.2,	The protein encoded by this gene phosphorylates the inhibitor in the inhibitor/NF-kappa-B complex, causing dissociation of the inhibitor and activation of NF-kappa-B. The encoded protein itself is found in a complex of proteins. Several transcript variants, some protein-coding and some not, have been found for this gene. [provided by RefSeq, Sep 2011],	Arthritis, Rheumatoid|,Arthritis, Rheumatoid|Rheumatoid Arthritis|Anti-TNF Response,Asthma|Bronchiolitis, Viral|Respiratory Syncytial Virus Infections,benzene haematotoxicity,Bone Mineral Density,Bronchiolitis, Viral|Respiratory Syncytial Virus Infections,Colorectal Cancer,diabetes, type 2,Hepatitis C|Remission, Spontaneous,HIV,Hodgkin Disease|Leukemia, Lymphocytic, Chronic, B-Cell|Lymphoprolifer…	CANCER,IMMUNE,INFECTION,METABOLIC,PHARMACOGENOMIC,	11815618:difference of kinetic mechanisms of heterodimer with IKK-1 compared with IKK and TBK-1,11839743:IKK-i and TBK-1 are enzymatically distinct from the homologous enzyme IKK-2: comparative analysis of recombinant human IKK-i, TBK-1, and IKK-2.,11864612:Tnf-induced recruitment and activation of the IKK complex require Cdc37 and Hsp90.,11945026:Endothelial IKK beta signaling is required for mo…	GO:0002223~stimulatory C-type lectin receptor signaling pathway,GO:0006468~protein phosphorylation,GO:0006954~inflammatory response,GO:0007249~I-kappaB kinase/NF-kappaB signaling,GO:0007252~I-kappaB phosphorylation,GO:0009615~response to virus,GO:0010803~regulation of tumor necrosis factor-mediated signaling pathway,GO:0030866~cortical actin cytoskeleton organization,GO:0033209~tumor necrosis fac…	GO:0005622~intracellular,GO:0005634~nucleus,GO:0005737~cytoplasm,GO:0005829~cytosol,GO:0008385~IkappaB kinase complex,GO:0009898~cytoplasmic side of plasma membrane,GO:0035631~CD40 receptor complex,GO:0045121~membrane raft,	GO:0004672~protein kinase activity,GO:0004674~protein serine/threonine kinase activity,GO:0005515~protein binding,GO:0005524~ATP binding,GO:0008384~IkappaB kinase activity,GO:0019901~protein kinase binding,GO:0042803~protein homodimerization activity,GO:0046982~protein heterodimerization activity,GO:0097110~scaffold protein binding,	IPR000626:Ubiquitin,IPR000719:Protein kinase, catalytic domain,IPR008271:Serine/threonine-protein kinase, active site,IPR011009:Protein kinase-like domain,IPR022007:I-kappa-kinase-beta NEMO binding domain,	hsa04010:MAPK signaling pathway,hsa04014:Ras signaling pathway,hsa04062:Chemokine signaling pathway,hsa04064:NF-kappa B signaling pathway,hsa04068:FoxO signaling pathway,hsa04150:mTOR signaling pathway,hsa04151:PI3K-Akt signaling pathway,hsa04210:Apoptosis,hsa04380:Osteoclast differentiation,hsa04620:Toll-like receptor signaling pathway,hsa04621:NOD-like receptor signaling pathway,hsa04622:RIG-I-…	615592~Immunodeficiency 15,	10022904,10195894,10356400,10469655,10485711,10521409,10713178,10722755,10723127,10733566,10755617,10779355,10783893,10807933,10848580,10962033,10968790,10980203,11002417,11057907,11080499,11096118,11113112,11120819,11158290,11278268,11359906,11429546,11460167,11527961,11585904,11594795,11606564,11777949,11815618,11821416,11830587,11839743,11864612,11945026,11954826,11959143,11971985,11976329,120…	R-HSA-1169091:R-HSA-1169091,R-HSA-1236974:R-HSA-1236974,R-HSA-168638:R-HSA-168638,R-HSA-1810476:R-HSA-1810476,R-HSA-202424:R-HSA-202424,R-HSA-209543:R-HSA-209543,R-HSA-209560:R-HSA-209560,R-HSA-2871837:R-HSA-2871837,R-HSA-445989:R-HSA-445989,R-HSA-446652:R-HSA-446652,R-HSA-5357905:R-HSA-5357905,R-HSA-5357956:R-HSA-5357956,R-HSA-5602636:R-HSA-5602636,R-HSA-5603027:R-HSA-5603027,R-HSA-5603029:R-HSA…	SM00220:S_TKc,SM01239:SM01239,	AHRARNT,AP1,AP4,AREB6,ARP1,ATF,BACH2,BRN2,CDP,CEBP,CEBPB,CP2,CREB,CREBP1,CREBP1CJUN,EGR3,ELK1,ER,EVI1,FAC1,FOXJ2,GCNF,GR,GRE,HEN1,HNF1,HNF4,HSF1,HTF,IK1,MEF2,MIF1,MSX1,MYB,MYCMAX,MYOGNF1,NFE2,NKX61,NRF2,NRSF,OCT,OCT1,P53,PAX3,PAX4,PAX5,PBX1,POU6F1,PPARG,ROAZ,RORA2,RP58,RREB1,RSRFC4,SOX5,SOX9,SP1,SREBP1,SRF,STAT1,STAT3,TAXCREB,TCF11,TCF11MAFG,ZIC3,	3D-structure,Acetylation,Alternative splicing,ATP-binding,Complete proteome,Cytoplasm,Direct protein sequencing,Hydroxylation,Isopeptide bond,Kinase,Membrane,Nucleotide-binding,Nucleus,Phosphoprotein,Polymorphism,Proteomics identification,Reference proteome,S-nitrosylation,SCID,Serine/threonine-protein kinase,Transferase,Ubl conjugation,	active site:Proton acceptor,binding site:ATP,chain:Inhibitor of nuclear factor kappa-B kinase subunit beta,cross-link:Glycyl lysine isopeptide (Lys-Gly) (interchain with G-Cter in ubiquitin),domain:Leucine-zipper,domain:Protein kinase,helix,modified residue,mutagenesis site,nucleotide phosphate-binding region:ATP,region of interest:NEMO-binding,sequence conflict,sequence variant,	Brain,Cervix carcinoma,Heart,Lung,Uterus,
X	70455796	70455796	1	NO	6.84439e-08	-0.193572	Promoter	No	DLG3	discs large MAGUK scaffold protein 3(DLG3)	ENSG00000082458; gene; protein_coding; DLG3 | ENSG00000231651; gene; antisense; DLG3-AS1	CpG in internal promoter 10.961 downstream of TSS TSS	Homo sapiens	Xq13.1,	This gene encodes a member of the membrane-associated guanylate kinase protein family. The encoded protein may play a role in clustering of NMDA receptors at excitatory synapses. It may also negatively regulate cell proliferation through interaction with the C-terminal region of the adenomatosis polyposis coli tumor suppressor protein. Mutations in this gene have been associated with X-linked men…	several psychiatric disorders,Type 2 Diabetes| edema | rosiglitazone,	PHARMACOGENOMIC,PSYCH,	15185169:Loss may lead to altered synaptic plasticity and may explain the intellectual impairment observed in individuals with DLG3 mutations,16482544:E6AP is extensively involved in the ubiquitin-mediated degradation of Dlg (an HPV E6-dependent substrate) as a cellular E3 ubiquitin-protein ligase.,19167192:The results of this study suggested a putative role for DLG3/SAP102 in cortical hyperexcit…	GO:0001736~establishment of planar polarity,GO:0007268~chemical synaptic transmission,GO:0007399~nervous system development,GO:0008285~negative regulation of cell proliferation,GO:0010923~negative regulation of phosphatase activity,GO:0034220~ion transmembrane transport,GO:0043113~receptor clustering,GO:0045197~establishment or maintenance of epithelial cell apical/basal polarity,GO:0046037~GMP m…	GO:0005615~extracellular space,GO:0005737~cytoplasm,GO:0005886~plasma membrane,GO:0005923~bicellular tight junction,GO:0008328~ionotropic glutamate receptor complex,GO:0014069~postsynaptic density,GO:0016323~basolateral plasma membrane,GO:0030426~growth cone,GO:0032281~AMPA glutamate receptor complex,GO:0043025~neuronal cell body,GO:0043198~dendritic shaft,GO:0045211~postsynaptic membrane,	GO:0004385~guanylate kinase activity,GO:0005515~protein binding,GO:0008022~protein C-terminus binding,GO:0015276~ligand-gated ion channel activity,GO:0019900~kinase binding,GO:0019902~phosphatase binding,GO:0019903~protein phosphatase binding,GO:0030165~PDZ domain binding,GO:0031625~ubiquitin protein ligase binding,GO:0035255~ionotropic glutamate receptor binding,	IPR001452:Src homology-3 domain,IPR001478:PDZ domain,IPR008144:Guanylate kinase,IPR008145:Guanylate kinase/L-type calcium channel,IPR016313:Membrane-associated guanylate kinase (MAGUK) scaffold protein,IPR019583:PDZ-associated domain of NMDA receptors,IPR019590:Membrane-associated guanylate kinase (MAGUK), PEST domain, N-terminal,IPR020590:Guanylate kinase, conserved site,IPR027417:P-loop contain…	hsa04390:Hippo signaling pathway,	300850~Mental retardation, X-linked 90,	10026200,10373412,10542258,10574462,10595517,10725395,10862698,10958799,11134026,11274188,11572861,11937501,11997254,12070168,12175853,12351654,12477932,12576483,12713445,12738960,15024025,15146197,15185169,16192271,16482544,16637659,17353931,18029348,19086053,19118189,19167192,19322201,19342380,19389623,19795139,19913121,20628086,21119615,21252287,21369957,21384559,22664934,22745667,22745750,231…	R-HSA-447038:R-HSA-447038,R-HSA-451308:R-HSA-451308,	SM00072:GuKc,SM00228:PDZ,SM00326:SH3,SM01277:SM01277,	AHR,AHRARNT,AML1,AP1,AP1FJ,AP2,AP4,AREB6,ARNT,ARP1,ATF6,BACH1,BACH2,BRACH,CART1,CDC5,CDP,CDPCR1,CDPCR3,CDPCR3HD,CEBP,CEBPB,CHOP,CHX10,COMP1,CP2,CREBP1,CREL,E2F,E47,E4BP4,EGR1,EGR2,EGR3,ER,EVI1,FAC1,FOXD3,FOXO1,FOXO3,FOXO4,FREAC2,FREAC3,GATA1,GATA2,GATA3,GATA6,GCNF,GFI1,GR,GRE,HAND1E47,HEN1,HFH3,HMX1,HNF1,HNF3B,HNF4,HOX13,HOXA3,HSF1,HTF,IK1,IRF1,IRF7,ISRE,MEF2,MEIS1,MEIS1BHOXA9,MIF1,MRF2,MSX1,MYB,…	3D-structure,Acetylation,Alternative splicing,Complete proteome,Mental retardation,Phosphoprotein,Polymorphism,Proteomics identification,Reference proteome,Repeat,SH3 domain,	chain:Disks large homolog 3,domain:Guanylate kinase-like,domain:PDZ 1,domain:PDZ 2,domain:PDZ 3,domain:SH3,helix,modified residue,sequence conflict,sequence variant,splice variant,strand,	Brain,Fetal brain,Thymus,Trachea,

## Sheet: 1b
Supplementary table 2b BiSeq DMR results for cord blood with annotation from ENSEMBL and DAVID
Chromosome	Reported DMR CpGs Start	Reported DMR CpGs Finish	Width and Position of CpGs	SNP Present	median.p	median.meth.diff	Regulatory Feature	CpG Islands	Implicated Gene	Gene Name	Annotation	Location of CpG wrt TSS	Species	CYTOBAND	ENTREZ_GENE_SUMMARY	GAD_DISEASE	GAD_DISEASE_CLASS	GENERIF_SUMMARY	GOTERM_BP_DIRECT	GOTERM_CC_DIRECT	GOTERM_MF_DIRECT	INTERPRO	KEGG_PATHWAY	OMIM_DISEASE	PUBMED_ID	REACTOME_PATHWAY	SMART	UCSC_TFBS	UP_KEYWORDS	UP_SEQ_FEATURE	UP_TISSUE
1	15247369	15247369	1	NO	1.14997e-232	-9.14192e-05	PROMOTER	NONE	FHAD1	forkhead associated phosphopeptide binding domain 1(FHAD1)	ENSG00000142621; gene; protein_coding; FHAD1	CpG within promoter 97 bp downstream of TSS	Homo sapiens	1p36.21,		Metabolism,Socioeconomic Factors,Tobacco Use Disorder,	CHEMDEPENDENCY,METABOLIC,OTHER,					IPR000253:Forkhead-associated (FHA) domain,IPR008984:SMAD/FHA domain,			11572484,12477932,14702039,15489334,16344560,16710414,20379614,		SM00240:FHA,	AHR,AHRARNT,AML1,AP1,AP4,AREB6,ARNT,ARP1,ATF6,BACH1,BACH2,BRACH,CEBP,CEBPA,CMYB,COUP,CP2,E2F,EGR2,ELK1,ER,EVI1,FOXO1,FOXO4,FREAC2,GATA1,GCNF,GR,GRE,HAND1E47,HEN1,HFH3,HLF,HNF1,HNF4,HSF2,IK1,IRF1,IRF7,ISRE,LMO2COM,MAX,MEF2,MEIS1,MEIS1BHOXA9,MIF1,MSX1,MYB,MYCMAX,MYOGNF1,MZF1,NFAT,NFE2,NFKAPPAB50,NFKAPPAB65,NFKB,NKX25,NMYC,NRSF,OCT1,P300,P53,PAX5,PBX1,POU3F2,PPARA,PPARG,RFX1,RORA2,RP58,RSRFC4,SOX9,S…	Alternative splicing,Coiled coil,Complete proteome,Polymorphism,Proteomics identification,Reference proteome,	chain:Forkhead-associated domain-containing protein 1,compositionally biased region:Pro-rich,domain:FHA,sequence conflict,sequence variant,splice variant,	Brain,Small intestine,Testis,Trachea,Uterus,
1	29216051	29216051	1	rs1262081097:G/A/C MAF<0.01	2.0525e-07	-0.0292999	none	NONE	MECR	mitochondrial trans-2-enoyl-CoA reductase(MECR)	ENSG00000116353; gene; protein_coding; MECR	CpG within exon 14.891 kb downstream from TSS	Homo sapiens	1p36.1-p35.1,		Acquired Immunodeficiency Syndrome|Disease Progression,	INFECTION,	18479707:The crystal structure of this dimeric enzyme (at 2.4 A resolution) suggests that the binding site for the recognition helix of the acyl carrier protein is in a groove between the two adjacent monomers.,24161390:overexpression of MECR, the last step in the mitochondrial fatty acid synthesis (mtFASII) pathway, causes modulation of gene expression through the PPAR pathway.,	GO:0006631~fatty acid metabolic process,GO:0006633~fatty acid biosynthetic process,GO:0055114~oxidation-reduction process,	GO:0005634~nucleus,GO:0005739~mitochondrion,	GO:0008270~zinc ion binding,GO:0016491~oxidoreductase activity,GO:0019166~trans-2-enoyl-CoA reductase (NADPH) activity,	IPR002085:Alcohol dehydrogenase superfamily, zinc-type,IPR011032:GroES-like,IPR013149:Alcohol dehydrogenase, C-terminal,IPR013154:Alcohol dehydrogenase GroES-like,IPR016040:NAD(P)-binding domain,IPR020843:Polyketide synthase, enoylreductase,	hsa00062:Fatty acid elongation,hsa01100:Metabolic pathways,hsa01212:Fatty acid metabolism,		10810093,12477932,12654921,14702039,15489334,16710414,18029348,18479707,20877624,22658674,24161390,26186194,26344197,26496610,8125298,9795230,		SM00829:SM00829,	AHRARNT,AML1,AP1,AP2,AP2REP,AREB6,ATF,BRACH,BRN2,CDPCR1,CEBP,CEBPA,CEBPB,CETS1P54,CMYB,CREB,CREBP1,CREBP1CJUN,E2F,E47,EN1,ER,EVI1,FOXD3,FREAC7,GATA,GATA1,GATA3,GFI1,HEN1,HFH1,HLF,HMX1,HNF4,HOX13,HSF2,IRF1,IRF2,LMO2COM,MAZR,MEF2,MIF1,MYOGNF1,MZF1,NF1,NFE2,NGFIC,NRF2,NRSF,OCT1,OLF1,P53,PAX2,PAX4,PBX1,POU3F2,PPARA,PPARG,RFX1,RORA2,RP58,SOX9,SP1,STAT,STAT3,STAT5A,STAT5B,TAL1ALPHAE47,TAXCREB,TCF11,TCF…	3D-structure,Acetylation,Alternative splicing,Complete proteome,Cytoplasm,Fatty acid biosynthesis,Fatty acid metabolism,Lipid biosynthesis,Lipid metabolism,Mitochondrion,NADP,Nucleus,Oxidoreductase,Polymorphism,Proteomics identification,Reference proteome,Transit peptide,	chain:Trans-2-enoyl-CoA reductase, mitochondrial,helix,sequence conflict,sequence variant,strand,transit peptide:Mitochondrion,	Placenta,
1	202318542	202318542	1	rs375984610:G/A MAF <0.01	5.65485e-07	-0.124487	none	NONE	LGR6*	leucine rich repeat containing G protein-coupled receptor 6(LGR6)	ENSG00000133067; gene; protein_coding; LGR6	CpG within 3’ exon of gene 124.641 kb downstream of TSS	Homo sapiens	1q32.1,	This gene encodes a member of the leucine-rich repeat-containing subgroup of the G protein-coupled 7-transmembrane protein superfamily. The encoded protein is a glycoprotein hormone receptor with a large N-terminal extracellular domain that contains leucine-rich repeats important for the formation of a horseshoe-shaped interaction motif for ligand binding. Alternative splicing of this gene result…	Erythrocyte Count,	HEMATOLOGICAL,	22615920:Overexpression of wild-type LGR6 in HeLa cells leads to increased cell migration.,	GO:0007186~G-protein coupled receptor signaling pathway,GO:0016055~Wnt signaling pathway,GO:0030177~positive regulation of Wnt signaling pathway,GO:0030335~positive regulation of cell migration,GO:0090263~positive regulation of canonical Wnt signaling pathway,	GO:0005886~plasma membrane,GO:0005887~integral component of plasma membrane,GO:0031982~vesicle,GO:0032588~trans-Golgi network membrane,	GO:0004888~transmembrane signaling receptor activity,GO:0004930~G-protein coupled receptor activity,GO:0005515~protein binding,	IPR000276:G protein-coupled receptor, rhodopsin-like,IPR000372:Leucine-rich repeat-containing N-terminal,IPR001611:Leucine-rich repeat,IPR002131:Glycoprotein hormone receptor,IPR003591:Leucine-rich repeat, typical subtype,			10935549,12044878,12477932,12975309,14702039,15489334,16710414,21727895,22615920,22889411,22944692,23535733,25456346,8889548,	R-HSA-4641263:R-HSA-4641263,	SM00013:LRRNT,SM00369:LRR_TYP,	AHR,AHRARNT,AML1,AP1,AP1FJ,AP2,AP2REP,AP4,AREB6,ARNT,ARP1,ATF6,BACH1,BACH2,BRACH,BRN2,CART1,CDC5,CDP,CDPCR3,CDPCR3HD,CEBP,CEBPB,CETS1P54,CHOP,CHX10,CMYB,COMP1,COUP,CP2,CREB,E2F,E47,E4BP4,ELK1,EN1,ER,EVI1,FAC1,FOXJ2,FOXO1,FOXO3,FOXO4,FREAC2,FREAC3,FREAC4,FREAC7,GATA,GATA1,GATA2,GATA6,GCNF,GFI1,GR,GRE,HAND1E47,HEN1,HFH1,HFH3,HLF,HMX1,HNF1,HNF3B,HNF4,HOX13,HOXA3,HSF1,HSF2,IK1,IK2,IK3,IRF1,IRF2,IRF7,…	Alternative splicing,Cell membrane,Complete proteome,Disulfide bond,G-protein coupled receptor,Glycoprotein,Leucine-rich repeat,Membrane,Polymorphism,Proteomics identification,Receptor,Reference proteome,Repeat,Signal,Transducer,Transmembrane,Transmembrane helix,Tumor suppressor,Wnt signaling pathway,	chain:Leucine-rich repeat-containing G-protein coupled receptor 6,compositionally biased region:Poly-Gly,disulfide bond,glycosylation site:N-linked (GlcNAc...),modified residue,repeat:LRR 1,repeat:LRR 10,repeat:LRR 11,repeat:LRR 12,repeat:LRR 13,repeat:LRR 14,repeat:LRR 15,repeat:LRR 16,repeat:LRR 2,repeat:LRR 3,repeat:LRR 4,repeat:LRR 5,repeat:LRR 6,repeat:LRR 7,repeat:LRR 8,repeat:LRR 9,sequenc…	Mammary gland,
1	220527577	220527577	1	NO	5.64819e-06	0.0692153	PROMOTER	NONE	MARK1	microtubule affinity regulating kinase 1(MARK1)	MARK1	CpG in 5’ promoter 559 bp upstream of TSS	Homo sapiens	1q41,		autism,Body Mass Index,Tobacco Use Disorder,	CHEMDEPENDENCY,METABOLIC,PSYCH,	16803889:analysis of variations in the catalytic and ubiquitin-associated domains of microtubule-associated protein/microtubule affinity regulating kinase (MARK) 1 and MARK2,18492799:MARK1 was overexpressed in a prefrontal region in the brains of patients with Autism spectrum disorders.,19090997:Data show that protein kinases of the MARK family phosphorylate tau protein in its repeat domain and t…	GO:0000226~microtubule cytoskeleton organization,GO:0001764~neuron migration,GO:0006468~protein phosphorylation,GO:0007010~cytoskeleton organization,GO:0016055~Wnt signaling pathway,GO:0030010~establishment of cell polarity,GO:0035556~intracellular signal transduction,	GO:0005737~cytoplasm,GO:0005856~cytoskeleton,GO:0005886~plasma membrane,GO:0015630~microtubule cytoskeleton,	GO:0000287~magnesium ion binding,GO:0001786~phosphatidylserine binding,GO:0004674~protein serine/threonine kinase activity,GO:0005524~ATP binding,GO:0005546~phosphatidylinositol-4,5-bisphosphate binding,GO:0016301~kinase activity,GO:0050321~tau-protein kinase activity,GO:0070300~phosphatidic acid binding,	IPR000719:Protein kinase, catalytic domain,IPR001772:Kinase associated domain 1 (KA1),IPR008271:Serine/threonine-protein kinase, active site,IPR011009:Protein kinase-like domain,IPR015940:Ubiquitin-associated/translation elongation factor EF1B, N-terminal, eukaryote,IPR017441:Protein kinase, ATP binding site,			10090741,10737616,10819331,12387894,12435421,12477932,14517247,14594945,14676191,14702039,14976552,15489334,15778465,16306228,16344560,16710414,16803889,17192257,18492799,18976975,19090997,19615732,20158304,20379614,21145462,21897333,21988832,22205951,22298430,23666762,24163370,24243102,24255178,24362629,24722188,26496610,7706316,7931292,8631898,8999860,9108484,9735171,9771888,9832145,		SM00165:UBA,SM00220:S_TKc,	AML1,AP1,AP2REP,AP4,AREB6,ARP1,ATF,BRACH,BRN2,CART1,CDC5,CDP,CDPCR1,CDPCR3,CEBP,CEBPA,CHOP,CHX10,CREB,CREBP1,E47,E4BP4,ER,EVI1,FAC1,FOXD3,FOXJ2,FOXO1,FOXO4,FREAC3,FREAC7,GATA1,GATA2,GCNF,GR,HAND1E47,HEN1,HFH1,HFH3,HLF,HMX1,HNF1,HOXA3,HTF,IK2,IRF7,ISRE,LMO2COM,LUN1,LYF1,MAZR,MEF2,MEIS1BHOXA9,MRF2,MYB,MYOD,MYOGNF1,NCX,NFAT,NFKB,NKX22,NKX3A,OCT,OCT1,P300,P53,PAX2,PAX3,PAX4,PAX6,POU3F2,POU6F1,PPARG,R…	3D-structure,Alternative splicing,ATP-binding,Autism,Autism spectrum disorder,Cell membrane,Complete proteome,Cytoplasm,Cytoskeleton,Kinase,Lipid-binding,Magnesium,Membrane,Metal-binding,Nucleotide-binding,Phosphoprotein,Polymorphism,Proteomics identification,Reference proteome,Serine/threonine-protein kinase,Transferase,Wnt signaling pathway,	active site:Proton acceptor,binding site:ATP,chain:Serine/threonine-protein kinase MARK1,domain:KA1,domain:Protein kinase,domain:UBA,helix,modified residue,mutagenesis site,nucleotide phosphate-binding region:ATP,sequence conflict,sequence variant,splice variant,strand,turn,	Brain,
2	36352261	36352261	1	NO	2.66963e-07	0.0353393	CTCF binding site	NONE	CRIM1* *	cysteine rich transmembrane BMP regulator 1(CRIM1)	CRIM1	CpG intergenic in CTCF binding site 9.698 kb upstream of TSS	Homo sapiens	2p21,	This gene encodes a transmembrane protein containing six cysteine-rich repeat domains and an insulin-like growth factor-binding domain. The encoded protein may play a role in tissue development though interactions with members of the transforming growth factor beta family, such as bone morphogenetic proteins. [provided by RefSeq, Nov 2010],	Anthropometric traits,Bipolar Disorder,Body Weight,Heart Function Tests,Lipoproteins,Tobacco Use Disorder,	CARDIOVASCULAR,CHEMDEPENDENCY,METABOLIC,OTHER,PSYCH,	12464430:CRIM1 has a role in capillary formation and maintenance during angiogenesis,12805376:CRIM1 modulates BMP activity by affecting its processing and delivery to the cell surface,21036735:Study demonstrated that CRIM1 is expressed at high levels in resistant leukemia cells, indicating that CRIM1 may play a role in drug-resistance.,24617547:BMPs inhibitor CRIM1 is increased and correlates wit…	GO:0001558~regulation of cell growth,GO:0007399~nervous system development,GO:0010951~negative regulation of endopeptidase activity,GO:0048009~insulin-like growth factor receptor signaling pathway,	GO:0005576~extracellular region,GO:0005886~plasma membrane,GO:0016021~integral component of membrane,GO:0070062~extracellular exosome,	GO:0004867~serine-type endopeptidase inhibitor activity,GO:0005010~insulin-like growth factor-activated receptor activity,GO:0005520~insulin-like growth factor binding,GO:0030165~PDZ domain binding,	IPR000867:Insulin-like growth factor-binding protein, IGFBP,IPR001007:von Willebrand factor, type C,IPR004094:Proteinase inhibitor I15, antistasin-like,IPR009030:Insulin-like growth factor binding protein, N-terminal,IPR011061:Proteinase inhibitor I14/I15, hirudin/antistatin,IPR011390:Insulin-like growth factor binding protein-related protein (IGFBP-rP), MAC25,			10642437,11084657,12464430,12477932,12805376,12975309,15340161,15489334,18976975,19260139,20379614,21036735,21042576,21067317,21078624,21220699,23209302,23376485,23967269,24617547,25086356,25088037,25429064,25561690,25956066,		SM00121:IB,SM00214:VWC,SM00215:VWC_out,	AHR,AHRARNT,AML1,AP1,AP2,AP2REP,AP4,AREB6,ARNT,ATF,ATF6,BACH1,BRACH,BRN2,CART1,CDC5,CDP,CDPCR3,CDPCR3HD,CEBP,CHOP,CHX10,CMYB,COMP1,CP2,CREBP1,CREL,E2F,E4BP4,EN1,ER,EVI1,FAC1,FOXD3,FOXJ2,FOXO1,FOXO3,FOXO4,FREAC2,FREAC3,FREAC4,FREAC7,GATA,GATA1,GATA6,GCNF,GFI1,GR,GRE,HAND1E47,HEN1,HFH1,HFH3,HLF,HMX1,HNF1,HNF3B,HNF4,HOX13,HOXA3,HSF1,HSF2,HTF,IK1,IK2,IK3,IRF1,IRF2,IRF7,ISRE,LHX3,LMO2COM,LUN1,MAZR,MEF…	Cell membrane,Complete proteome,Direct protein sequencing,Glycoprotein,Membrane,Phosphoprotein,Polymorphism,Proteomics identification,Reference proteome,Repeat,Secreted,Signal,Transmembrane,Transmembrane helix,	chain:Cysteine-rich motor neuron 1 protein,chain:Processed cysteine-rich motor neuron 1 protein,domain:Antistasin-like 1,domain:Antistasin-like 2,domain:Antistasin-like 3,domain:Antistasin-like 4,domain:IGFBP N-terminal,domain:VWFC 1,domain:VWFC 2,domain:VWFC 3,domain:VWFC 4,domain:VWFC 5,domain:VWFC 6,glycosylation site:N-linked (GlcNAc...),modified residue,sequence conflict,sequence variant,sho…	Brain,
2	113503792	113503792	1	NO	5.0985e-06	0.0259961	none	YES	FOXD4L1	forkhead box D4-like 1(FOXD4L1)	FOXD4L1-LINC01961	CpG intergenic 5.127 kb downstream of TSS	Homo sapiens	2q14.1,	This gene is a member of the forkhead/winged-helix (FOX) family of transcription factors with highly conserved FOX DNA-binding domains. Members of the FOX family of transcription factors are regulators of embryogenesis and may play a role in human cancer. This gene lies in a region of chromosome 2 that surrounds the site where two ancestral chromosomes fused to form human chromosome 2. This regio…				GO:0006351~transcription, DNA-templated,GO:0006357~regulation of transcription from RNA polymerase II promoter,	GO:0005634~nucleus,	GO:0000981~RNA polymerase II transcription factor activity, sequence-specific DNA binding,GO:0003700~transcription factor activity, sequence-specific DNA binding,GO:0043565~sequence-specific DNA binding,	IPR001766:Transcription factor, fork head,IPR011991:Winged helix-turn-helix DNA-binding domain,IPR018122:Transcription factor, fork head, conserved site,			12421752,12477932,14702039,15233989,15815621,18029348,25609649,7957066,		SM00339:FH,	AHR,CEBPB,CP2,E2F,E47,FOXD3,FREAC3,GATA,GATA1,GATA2,GFI1,ISRE,LMO2COM,NFKB,P53,PAX3,PAX6,RORA1,RP58,RREB1,RSRFC4,SOX5,SP1,STAT3,STAT5B,TCF11MAFG,ZIC3,	Complete proteome,DNA-binding,Nucleus,Polymorphism,Reference proteome,Transcription,Transcription regulation,	chain:Forkhead box protein D4-like 1,compositionally biased region:Pro-rich,DNA-binding region:Fork-head,sequence variant,	Brain,Heart,Thymus,
2	113503792	113503792	1					Yes	LINC01961		FOXD4L1-LINC01961	CpG intergenic 8.43 kb upstream of TSS
2	174683437	174683437	1	NO	7.32476e-07	0.102341	PROMOTER	NONE	AC0108940.3	anti-sense to WIPF1 and CHRNA1	ENSG00000236449; gene; antisense; AC010894.3;LncRNA	CpG in promoter within intron 136.296 kb downstream of TSS and 521 bp upstream of WIPF1 TSS		2
2	219386262	219386262	1	rs556896404:G/A/T MAF<0.01	3.34364e-06	-0.0298707	none	NONE	DNPEP	aspartyl aminopeptidase(DNPEP)	ENSG00000123992; gene; protein_coding; DNPEP	CpG intergenic 13.76 kb downstream of TSS	Homo sapiens	2q35,	The protein encoded by this gene is an aminopeptidase which prefers acidic amino acids, and specifically favors aspartic acid over glutamic acid. It is thought to be a cytosolic protein involved in general metabolism of intracellular proteins. Several transcript variants encoding different isoforms have been found for this gene. [provided by RefSeq, Jan 2016],			12413488:Identification of histidine residues important in the catalysis and structure of aspartyl aminopeptidase,22720794:The crystal structure of human DNPEP complexed with zinc and a substrate analogue aspartate-beta-hydroxamate reveals a dodecameric machinery built by domain-swapped dimers.,23948443:aspartyl aminopeptidase was upregulated in colorectal cancer tissues, and greater activity cor…	GO:0006508~proteolysis,GO:0006518~peptide metabolic process,	GO:0005634~nucleus,GO:0005654~nucleoplasm,GO:0005737~cytoplasm,GO:0072562~blood microparticle,	GO:0004177~aminopeptidase activity,GO:0005515~protein binding,GO:0008237~metallopeptidase activity,GO:0008270~zinc ion binding,GO:0042802~identical protein binding,GO:0070006~metalloaminopeptidase activity,	IPR001948:Peptidase M18,IPR023358:Peptidase M18, domain 2,			12413488,12477932,12895663,14702039,15146197,15489334,16189514,16344560,17353931,21630459,22516433,22720794,22863883,22939629,23740937,23948443,24337577,24722188,24913940,25164821,25416956,25963833,26186194,26344197,26549023,8889548,9632644,			AHR,AHRARNT,AML1,AP1,AP4,AREB6,ARP1,BACH1,BRACH,BRN2,CDP,CDPCR1,CDPCR3HD,COUP,CREB,E47,EVI1,FAC1,FOXJ2,FOXO1,FREAC3,FREAC4,FREAC7,GATA,GATA1,GATA2,HAND1E47,HFH3,HMX1,HNF3B,HNF4,HOX13,HTF,IRF2,LMO2COM,MEIS1,MEIS1AHOXA9,MSX1,MYB,MYCMAX,NFE2,NFKAPPAB,NKX22,NKX25,NKX61,OCT1,P300,PAX2,PAX3,PAX4,PAX5,PBX1,RORA2,RP58,SRF,STAT1,STAT5A,STAT5B,TAL1ALPHAE47,TATA,TCF11,XBP1,ZIC3,ZID,	3D-structure,Acetylation,Aminopeptidase,Complete proteome,Cytoplasm,Hydrolase,Metal-binding,Metalloprotease,Phosphoprotein,Protease,Proteomics identification,Reference proteome,Signal,Zinc,	chain:Aspartyl aminopeptidase,metal ion-binding site:Zinc,modified residue,sequence conflict,	Eye,Ovarian cancer,Ovary,Placenta,Whole embryo,
2	219570529	219570543	15: 219570529, 219570531, 219570535, 219570543	rs561364099 at position 219570529:G/A MAF <0.01 and rs756662437 at position 21970543:G/A/C MAF <0.01			PROMOTER	YES	INHA	inhibin alpha subunit(INHA)	ENSG00000124006; gene; protein_coding; OBSL1 | ENSG00000123999; gene; protein_coding; INHA	CpG within promoter 1.281 kb upstream of TSS	Homo sapiens	2q33-q36,	This gene encodes a member of the TGF-beta (transforming growth factor-beta) superfamily of proteins. The encoded preproprotein is proteolytically processed to generate multiple peptide products, including the alpha subunit of the inhibin A and B protein complexes. These complexes negatively regulate follicle stimulating hormone secretion from the pituitary gland. Inhibins have also been implicat…	Abortion, Habitual|Infertility, Female,breast cancer|prostate cancer,Disease Models, Animal|Neoplasms, Germ Cell and Embryonal|Testicular Neoplasms,epithelial ovarian cancer ,Obesity|POF - Premature ovarian failure|POLYCYSTIC OVARIAN SYNDROME|Polycystic Ovary Syndrome|Primary Ovarian Insufficiency|Puberty, Delayed|Puberty, Precocious|Thrombophilia|Tobacco Use Disorder,Ovarian Failure, Premature,P…	CANCER,METABOLIC,REPRODUCTION,	11818495:DNA hypermethylation of the inhibin alpha-subunit gene in prostate carcinoma,12093833:Patients affected by premature ovarian failure for the missense mutation (769G-->A transition) in the exon 2 of the INHalpha gene.,12456605:findings suggest that inhibin A is a specific marker of early pregnancy loss before the onset of the clinical symptoms of recurrent miscarriage,12493718:To determin…	GO:0001501~skeletal system development,GO:0001541~ovarian follicle development,GO:0007050~cell cycle arrest,GO:0007165~signal transduction,GO:0007166~cell surface receptor signaling pathway,GO:0007267~cell-cell signaling,GO:0007399~nervous system development,GO:0008584~male gonad development,GO:0009605~response to external stimulus,GO:0010862~positive regulation of pathway-restricted SMAD protein…	GO:0001750~photoreceptor outer segment,GO:0001917~photoreceptor inner segment,GO:0005576~extracellular region,GO:0005737~cytoplasm,GO:0034673~inhibin-betaglycan-ActRII complex,GO:0043025~neuronal cell body,GO:0043512~inhibin A complex,GO:0043513~inhibin B complex,	GO:0005102~receptor binding,GO:0005125~cytokine activity,GO:0005160~transforming growth factor beta receptor binding,GO:0005179~hormone activity,GO:0005515~protein binding,GO:0008083~growth factor activity,GO:0034711~inhibin binding,GO:0046982~protein heterodimerization activity,	IPR001839:Transforming growth factor-beta, C-terminal,IPR002405:Inhibin, alpha subunit,IPR015615:Transforming growth factor-beta-related,IPR017175:Inhibin, alpha subunit subgroup,IPR017948:Transforming growth factor beta, conserved site,			10320815,10746731,10865214,11098038,11134153,11344232,11818495,12093833,12324653,12385827,12456605,12456957,12477932,12493718,12576745,12587530,12651901,12660265,12679471,12682233,12697670,12721183,12857425,1310063,1423490,1448148,14596968,14667886,14967395,15205401,15214825,15227735,15236099,15374731,15451570,15489334,15551748,15562017,15578072,15745937,15816368,15950648,16048795,16161415,161954…	R-HSA-209822:R-HSA-209822,	SM00204:TGFB,	AHR,AHRARNT,AML1,AP1,AP2,AP2REP,AP4,AREB6,ARNT,ARP1,ATF,BACH1,BACH2,BRACH,CDPCR3,CEBPB,CMYB,COMP1,COUP,CP2,CREB,E2F,E47,EGR3,ELK1,EN1,ER,EVI1,FAC1,GATA,GATA1,GATA2,GATA3,GR,HEN1,HMX1,HNF4,HOX13,HOXA3,HTF,IK1,IK3,IRF7,ISRE,LMO2COM,LUN1,MEIS1,MIF1,MSX1,MYCMAX,MYOD,MYOGNF1,MZF1,NCX,NFKAPPAB,NFKAPPAB50,NFKAPPAB65,NFKB,NGFIC,NMYC,OCT1,OLF1,P53,PAX2,PAX4,PAX5,POU3F2,PPARA,PPARG,ROAZ,RORA1,RSRFC4,SEF1,S…	Cleavage on pair of basic residues,Complete proteome,Direct protein sequencing,Disulfide bond,Glycoprotein,Growth factor,Hormone,Polymorphism,Reference proteome,Secreted,Signal,	chain:Inhibin alpha chain,disulfide bond,glycosylation site:N-linked (GlcNAc...),glycosylation site:N-linked (GlcNAc...); partial,mutagenesis site,propeptide:Inhibin alpha N-terminal region,sequence conflict,sequence variant,signal peptide,site:Cleavage,	Brain,
2	219570529	219570543	15: 219570529, 219570531, 219570535, 219570543		8.77439e-09	0.018096	none	YES	OBSL1	obscurin like 1(OBSL1)	ENSG00000124006; gene; protein_coding; OBSL1 | ENSG00000123999; gene; protein_coding; INHA	CpG in first exon 1.330 kb downstream of TSS	Homo sapiens	2q35,	Cytoskeletal adaptor proteins function in linking the internal cytoskeleton of cells to the cell membrane. This gene encodes a cytoskeletal adaptor protein, which is a member of the Unc-89/obscurin family. The protein contains multiple N- and C-terminal immunoglobulin (Ig)-like domains and a central fibronectin type 3 domain. Mutations in this gene cause 3M syndrome type 2. Alternatively spliced …			17289344:report the cloning and characterization of OBSL1; OBSL1 is located on human chromosome 2q35 within 100 kb of SPEG, another gene related to obscurin,18477606:N-terminal Ig-domains of Obsl1 and Obscurin (Obsc) bind to titin-M10 and myomesin. Titin mutations, linked to limb-girdle muscular dystrophy 2J (LGMD2J) or Salih myopathy, weaken or abrogate titin-Obsc and titin-Obsl1 binding.,194811…	GO:0000226~microtubule cytoskeleton organization,GO:0007010~cytoskeleton organization,GO:0007030~Golgi organization,GO:0007088~regulation of mitotic nuclear division,GO:0034067~protein localization to Golgi apparatus,GO:0050775~positive regulation of dendrite morphogenesis,GO:0055003~cardiac myofibril assembly,	GO:0005737~cytoplasm,GO:0005794~Golgi apparatus,GO:0005813~centrosome,GO:0014704~intercalated disc,GO:0030018~Z disc,GO:0031430~M band,GO:0048471~perinuclear region of cytoplasm,GO:1990393~3M complex,	GO:0005515~protein binding,GO:0008093~cytoskeletal adaptor activity,GO:0016301~kinase activity,	IPR003598:Immunoglobulin subtype 2,IPR003599:Immunoglobulin subtype,IPR003961:Fibronectin, type III,IPR007110:Immunoglobulin-like domain,IPR013098:Immunoglobulin I-set,IPR013783:Immunoglobulin-like fold,		612921~3-M syndrome 2,	12168954,12477932,14702039,15174051,15489334,17289344,18477606,19481195,19877176,20301654,20489725,20498229,20562859,20797700,21572988,21737058,21903422,22156540,23018678,23443559,23455922,23602568,24711643,24778252,24793695,24989974,25277244,25476789,25609649,25752541,25814554,26186194,8619474,8681137,9110174,9734811,		SM00408:IGc2,SM00409:IG,	AHR,AHRARNT,AML1,AP1,AP2,AP2REP,AP4,AREB6,ARNT,ARP1,ATF,ATF6,BACH1,BACH2,BRACH,CDPCR3,CEBP,CEBPA,CEBPB,CMYB,COMP1,COUP,CP2,CREB,CREBP1,E2F,E47,EGR1,EGR3,ELK1,EN1,ER,EVI1,FAC1,FOXJ2,FREAC4,GATA,GATA1,GATA2,GATA3,GATA6,GR,HEN1,HLF,HMX1,HNF4,HOX13,HOXA3,HSF2,HTF,IK1,IK3,IRF7,ISRE,LMO2COM,LUN1,MAX,MAZR,MEF2,MEIS1,MIF1,MRF2,MSX1,MYB,MYCMAX,MYOD,MYOGNF1,MZF1,NCX,NF1,NFKAPPAB,NFKAPPAB50,NFKAPPAB65,NFKB,…	3D-structure,Alternative splicing,Complete proteome,Cytoplasm,Cytoskeleton,Disulfide bond,Dwarfism,Golgi apparatus,Immunoglobulin domain,Kinase,Phosphoprotein,Proteomics identification,Reference proteome,Repeat,Transferase,		Liver,Thyroid gland,
3	50276465	50276474	10: 50276465, 50276472, 50276474	NO	9.76323e-07	0.051879	none	YES	SEMA3B **	semaphorin 3B(SEMA3B)	ENSG00000012171; gene; protein_coding; SEMA3B	CpG in CpG island in 3’ exon of gene	Homo sapiens	3p21.3,	The protein encoded by this gene belongs to the class-3 semaphorin/collapsin family, whose members function in growth cone guidance during neuronal development. This family member inhibits axonal extension and has been shown to act as a tumor suppressor by inducing apoptosis. Alternative splicing of this gene results in multiple transcript variants. [provided by RefSeq, Feb 2014],	Lung Cancer,prostate cancer,Schizophrenia,	CANCER,PSYCH,	11809707:Human Semaphorin 3B (SEMA3B) located at chromosome 3p21.3 suppresses tumor formation in an adenocarcinoma cell line.,11922394:Identification of semaphorin 3B as a direct target of p53.,12810670:SEMA3B gene alterations may play a important role in the malignant transformation of NSCLC via a two-hit mechanism, including epigenetic changes and allelic loss, for tumor suppressor gene inactiv…	GO:0001755~neural crest cell migration,GO:0007267~cell-cell signaling,GO:0007411~axon guidance,GO:0030335~positive regulation of cell migration,GO:0048843~negative regulation of axon extension involved in axon guidance,GO:0050919~negative chemotaxis,GO:0071526~semaphorin-plexin signaling pathway,	GO:0005615~extracellular space,GO:0005783~endoplasmic reticulum,GO:0070062~extracellular exosome,	GO:0030215~semaphorin receptor binding,GO:0038191~neuropilin binding,GO:0045499~chemorepellent activity,	IPR001627:Semaphorin/CD100 antigen,IPR003599:Immunoglobulin subtype,IPR007110:Immunoglobulin-like domain,IPR013151:Immunoglobulin,IPR013783:Immunoglobulin-like fold,IPR015943:WD40/YVTN repeat-like-containing domain,IPR016201:Plexin-like fold,IPR027231:Semaphorin,	hsa04360:Axon guidance,		10196546,11085536,11717452,11809707,11922394,12477932,12810670,14702039,15273288,15489334,15831529,17452250,18356290,18458115,18757406,18922901,18985860,19367581,19548530,19683737,20088387,20124444,21988832,23292452,23376485,23906303,24280143,24402303,25335892,25454475,25961819,26496610,7748561,8603390,8633026,		SM00409:IG,SM00423:PSI,SM00630:Sema,	AHRARNT,AP1,AP2,AP2REP,AP4,AREB6,ARNT,ARP1,ATF,ATF6,BACH1,BACH2,BRACH,CEBP,CEBPB,CHOP,COMP1,COUP,CP2,CREB,CREBP1,CREL,E2F,E47,ELK1,ER,EVI1,FAC1,FOXO1,FOXO3,FOXO4,FREAC2,FREAC3,GATA1,GCNF,GFI1,GR,HAND1E47,HEN1,HMX1,HNF1,HOX13,HOXA3,HSF1,HSF2,HTF,IK1,IK3,LMO2COM,LUN1,LYF1,MAZR,MEF2,MEIS1,MEIS1AHOXA9,MEIS1BHOXA9,MIF1,MYB,MYCMAX,MYOD,MYOGNF1,MZF1,NF1,NFAT,NFE2,NFKAPPAB,NFKAPPAB50,NFKB,NFY,NGFIC,NKX22…	Alternative splicing,Complete proteome,Disulfide bond,Endoplasmic reticulum,Glycoprotein,Immunoglobulin domain,Polymorphism,Proteomics identification,Reference proteome,Secreted,Signal,	chain:Semaphorin-3B,compositionally biased region:Arg-rich (basic),compositionally biased region:Poly-Gly,disulfide bond,domain:Ig-like C2-type,domain:Sema,glycosylation site:N-linked (GlcNAc...),sequence conflict,sequence variant,signal peptide,splice variant,	Brain,Muscle,
3	63913084	63913084	1	NO	5.42956e-08	0.0190669	PROMOTER	YES	ATXN7	ataxin 7(ATXN7)	ENSG00000163635; gene; protein_coding; ATXN7	CpG within internal promoter 49.217 kb downstream of TSS	Homo sapiens	3p21.1-p12,	The autosomal dominant cerebellar ataxias (ADCA) are a heterogeneous group of neurodegenerative disorders characterized by progressive degeneration of the cerebellum, brain stem and spinal cord. Clinically, ADCA has been divided into three groups: ADCA types I-III. ADCAI is genetically heterogeneous, with five genetic loci, designated spinocerebellar ataxia (SCA) 1, 2, 3, 4 and 6, being assigned …	Body Mass Index,Body Weight,Cerebellar Ataxia|,Echocardiography,Genomic Instability|Spinocerebellar Ataxias,Maximal Midexpiratory Flow Rate,Respiratory Function Tests,Restless Legs Syndrome,spinocerebellar ataxia,Spinocerebellar Ataxias,	CARDIOVASCULAR,METABOLIC,NEUROLOGICAL,UNKNOWN,	11697524:CAG expansion in SCA7 locus is associated with Machado-Joseph disease,11709544:Activated caspase-3 was recruited into the inclusions in both the cell models and human SCA7 brain and its expression was upregulated in cortical neurones.,12070661:Expression of ataxin-7 in CNS and non-CNS tissue of normal and SCA7 individuals,12533095:identification of a novel ataxin-7 protein enriched in th…	GO:0000226~microtubule cytoskeleton organization,GO:0006351~transcription, DNA-templated,GO:0006357~regulation of transcription from RNA polymerase II promoter,GO:0006997~nucleus organization,GO:0007601~visual perception,GO:0016578~histone deubiquitination,GO:0042326~negative regulation of phosphorylation,GO:0043569~negative regulation of insulin-like growth factor receptor signaling pathway,GO:0…	GO:0005634~nucleus,GO:0005654~nucleoplasm,GO:0005730~nucleolus,GO:0005737~cytoplasm,GO:0015630~microtubule cytoskeleton,GO:0016363~nuclear matrix,GO:0030914~STAGA complex,	GO:0003682~chromatin binding,GO:0005515~protein binding,	IPR013243:SCA7 domain,		164500~Spinocerebellar ataxia 7,	10441328,10598805,10713882,11371513,11580893,11697524,11709544,11734547,11804332,12070661,12533095,12944423,14702039,15115762,15148151,15302935,15316811,15342556,15932940,15936949,16325416,16389595,16494529,16713569,16962040,17026624,17254003,17375202,17720198,18029348,18182848,18206972,18206973,18216249,18325672,19172503,19235102,19259763,19789634,19843541,19909779,19955365,20069235,20301317,203…	R-HSA-3214847:R-HSA-3214847,		AHRARNT,AML1,AP2REP,AP4,AREB6,ARP1,ATF,ATF6,BACH2,BRACH,BRN2,CART1,CDC5,CDP,CDPCR3HD,CEBP,CEBPA,CETS1P54,CHOP,COUP,CP2,CREBP1,CREBP1CJUN,E4BP4,EGR3,ELK1,EN1,ER,EVI1,FAC1,FOXD3,FOXJ2,FOXO1,FOXO3,FREAC3,FREAC4,FREAC7,GATA,GATA1,GCNF,GFI1,GR,GRE,HFH1,HFH3,HNF1,HOX13,HSF2,IK1,IK3,IRF1,IRF2,IRF7,ISRE,LHX3,LMO2COM,LUN1,MEF2,MEIS1,MEIS1BHOXA9,MIF1,MRF2,MSX1,MYB,MYOD,MYOGNF1,MZF1,NCX,NF1,NFAT,NFKAPPAB,NF…	3D-structure,Alternative splicing,Complete proteome,Cytoplasm,Cytoskeleton,Disease mutation,Isopeptide bond,Neurodegeneration,Nucleus,Polymorphism,Proteomics identification,Reference proteome,Spinocerebellar ataxia,Transcription,Transcription regulation,Triplet repeat expansion,Ubl conjugation,	chain:Ataxin-7,compositionally biased region:Gln-rich,compositionally biased region:Poly-Ala,compositionally biased region:Poly-Gln,compositionally biased region:Poly-Pro,compositionally biased region:Poly-Ser,compositionally biased region:Pro-rich,compositionally biased region:Ser-rich,domain:SCA7,modified residue,sequence conflict,sequence variant,splice variant,	Colon,Epithelium,Lymphoblast,Placenta,Testis,
3	186931069	186931071	3: 186931069, 186931071	NO	3.38327e-06	0.014901	PROMOTER	YES	ST6GAL1*	ST6 beta-galactoside alpha-2,6-sialyltransferase 1(ST6GAL1)	ENSG00000073849; gene; protein_coding; ST6GAL1	CpG within promoter Flank 569 bp downstream of TSS	Homo sapiens	3q27-q28,	This gene encodes a member of glycosyltransferase family 29. The encoded protein is a type II membrane protein that catalyzes the transfer of sialic acid from CMP-sialic acid to galactose-containing substrates. The protein, which is normally found in the Golgi but can be proteolytically processed to a soluble form, is involved in the generation of the cell-surface carbohydrate determinants and di…	Diabetes Mellitus, Type 2,drug-induced liver injury (flucloxacillin),Floxacillin,Tobacco Use Disorder,	CHEMDEPENDENCY,METABOLIC,PHARMACOGENOMIC,	12499376:ST6Gal I sialyltransferase has a role in regulating galectin-1-induced CD45 clustering, phosphatase modulation, and T cell death,12798701:Expression of alpha 2,6-sialyltransferase ST6Gal I is enhanced in cervical squamous cell carcinoma.,12878221:Transcriptional activation of beta-galactoside alpha2,6-sialyltransferase in colon adenocarcinoma cells.,12931020:High levels of ST6GAL-I in th…	GO:0006054~N-acetylneuraminate metabolic process,GO:0006486~protein glycosylation,GO:0006959~humoral immune response,GO:0009311~oligosaccharide metabolic process,GO:0016266~O-glycan processing,GO:0018279~protein N-linked glycosylation via asparagine,GO:0097503~sialylation,	GO:0000139~Golgi membrane,GO:0005794~Golgi apparatus,GO:0016021~integral component of membrane,GO:0030173~integral component of Golgi membrane,GO:0032580~Golgi cisterna membrane,GO:0070062~extracellular exosome,	GO:0003835~beta-galactoside alpha-2,6-sialyltransferase activity,GO:0005515~protein binding,GO:0008373~sialyltransferase activity,	IPR001675:Glycosyl transferase, family 29,IPR012163:Sialyltransferase,	hsa00510:N-Glycan biosynthesis,hsa00514:Other types of O-glycan biosynthesis,hsa01100:Metabolic pathways,		10460832,11320056,11356854,12477932,12499376,12692561,12798701,12878221,12931020,12943659,14514712,14702039,15489334,16053379,16192407,16237761,16319516,16344560,17207965,1730763,17441333,17697868,17897958,18650447,19013288,19150807,19170967,19413643,19483685,19709745,20003255,20127017,20379614,20656882,21081508,21130132,21140242,21147760,21550977,21778787,21874001,21930713,22449099,22960999,2335…	R-HSA-4085001:R-HSA-4085001,R-HSA-975577:R-HSA-975577,R-HSA-977068:R-HSA-977068,		AML1,AP1,AP1FJ,AP4,AREB6,ARNT,ARP1,BRACH,BRN2,CART1,CDC5,CDPCR3HD,CEBP,CEBPB,CETS1P54,COUP,E2F,E4BP4,ELK1,EN1,ER,EVI1,FAC1,FOXJ2,FOXO1,FREAC7,GATA1,GATA2,GRE,HAND1E47,HNF1,HTF,IK1,IK3,IRF2,IRF7,ISRE,LHX3,LUN1,LYF1,MAX,MEF2,MRF2,MSX1,MYCMAX,MYOD,NF1,NFAT,NKX25,NMYC,NRF2,NRSF,OCT1,P300,P53,PAX4,PAX6,PBX1,POU3F2,POU6F1,PPARG,RFX1,ROAZ,RP58,RSRFC4,SEF1,SOX9,SPZ1,SREBP1,SRY,STAT,TAL1BETAE47,TAXCREB,TC…	3D-structure,Alternative splicing,Complete proteome,Disulfide bond,Glycoprotein,Glycosyltransferase,Golgi apparatus,Membrane,Phosphoprotein,Proteomics identification,Reference proteome,Secreted,Signal-anchor,Transferase,Transmembrane,Transmembrane helix,	chain:Beta-galactoside alpha-2,6- sialyltransferase 1,disulfide bond,glycosylation site:N-linked (GlcNAc...),modified residue,sequence conflict,topological domain:Cytoplasmic,topological domain:Lumenal,transmembrane region,	Liver,Lymph,Placenta,Skin,Spleen,Thymus,
4	56169687	56169687	1	NO	5.77454e-08	-0.148979	none	NONE	KIAA1211 (CRACD)	KIAA1462(KIAA1462)	ENSG00000109265; gene; protein_coding; KIAA1211	CpG within intron of gene 120.614 downstream of TSS	Homo sapiens	4q12,		Erythrocyte Count,Prostatic Neoplasms,Respiratory Function Tests,	CANCER,CARDIOVASCULAR,HEMATOLOGICAL,								10574462,11230166,12477932,14702039,23314748,25609649,25921289,26186194,26496610,			AHRARNT,AML1,AP1,AP1FJ,AP4,ARNT,ARP1,ATF6,BACH1,BACH2,BRACH,BRN2,CART1,CDC5,CDP,CDPCR1,CDPCR3,CDPCR3HD,CEBP,CEBPB,CHOP,CHX10,CMYB,COUP,CP2,CREB,CREBP1,E2F,E4BP4,EGR3,ELK1,EN1,ER,EVI1,FOXJ2,FOXO1,FOXO3,FOXO4,FREAC2,FREAC3,FREAC4,FREAC7,GATA,GATA1,GATA6,GCNF,GFI1,GRE,HAND1E47,HEN1,HFH1,HFH3,HNF1,HNF3B,HSF2,HTF,IK1,IRF2,ISRE,LHX3,LMO2COM,LUN1,LYF1,MEF2,MEIS1,MEIS1AHOXA9,MEIS1BHOXA9,MIF1,MRF2,MYB,MYC…	Coiled coil,Complete proteome,Phosphoprotein,Polymorphism,Proteomics identification,Reference proteome,	chain:Uncharacterized protein KIAA1211,compositionally biased region:Glu-rich,compositionally biased region:Poly-Glu,compositionally biased region:Poly-Lys,compositionally biased region:Pro-rich,modified residue,sequence conflict,sequence variant,	Brain,Epithelium,Testis,
4	110623072	110623072	1	NO	1.46292e-06	0.0140299	PROMOTER	YES	PITX2*	paired like homeodomain 2(PITX2)	ENSG00000164093; gene; protein_coding; PITX2	CpG within promoter 19.051 kb downstream of TSS	Homo sapiens	4q25-q27,	This gene encodes a member of the RIEG/PITX homeobox family, which is in the bicoid class of homeodomain proteins. The encoded protein acts as a transcription factor and regulates procollagen lysyl hydroxylase gene expression. This protein plays a role in the terminal differentiation of somatotroph and lactotroph cell phenotypes, is involved in the development of the eye, tooth and abdominal orga…	Alcohol Drinking,Alcoholism,Atrial Fibrillation,Atrial fibrillation ,Atrial fibrillation/atrial flutter,Atrial Fibrillation|Recurrence,Cleft Lip|Cleft Palate,Creatinine,Eye Abnormalities,glaucoma, early-onset,idiopathic atrial fibrillation,Myocardial Infarction,Parkinson Disease,Peters' anomaly,Phosphorus,Rieger syndrome,Stroke,Type 2 Diabetes| edema | rosiglitazone,	CARDIOVASCULAR,CHEMDEPENDENCY,DEVELOPMENTAL,METABOLIC,NEUROLOGICAL,OTHER,PHARMACOGENOMIC,VISION,	11774072:mutational analysis in early-onset glaucoma,11821690:PITX2 gene is responsible for a significant portion of Axenfeld-Rieger syndrome in the Brazilian population.,12223489:the paired-like homeobox transcription factors Pitx1 and Pitx2 are factors functionally activating the proximal human prolactin promoter (hPRL-164luc),12381896:Four novel mutations in the PITX2 gene in patients with Axe…	GO:0000122~negative regulation of transcription from RNA polymerase II promoter,GO:0001569~patterning of blood vessels,GO:0001570~vasculogenesis,GO:0001701~in utero embryonic development,GO:0001764~neuron migration,GO:0002074~extraocular skeletal muscle development,GO:0003171~atrioventricular valve development,GO:0003253~cardiac neural crest cell migration involved in outflow tract morphogenesis,…	GO:0005634~nucleus,GO:0005667~transcription factor complex,GO:0005737~cytoplasm,	GO:0000976~transcription regulatory region sequence-specific DNA binding,GO:0000978~RNA polymerase II core promoter proximal region sequence-specific DNA binding,GO:0001077~transcriptional activator activity, RNA polymerase II core promoter proximal region sequence-specific binding,GO:0001078~transcriptional repressor activity, RNA polymerase II core promoter proximal region sequence-specific bin…	IPR001356:Homeodomain,IPR003654:OAR domain,IPR009057:Homeodomain-like,IPR016233:Homeobox protein Pitx/unc30,IPR017970:Homeobox, conserved site,IPR020479:Homeodomain, metazoa,	hsa04350:TGF-beta signaling pathway,	137600~Iridogoniodysgenesis, type 2,180500~Axenfeld-Rieger syndrome, type 1,180550~Ring dermoid of cornea,604229~Peters anomaly,	10051017,10372733,11157981,11301317,11487566,11763998,11774072,11821690,11948188,12130547,12223489,12381896,12464179,12477932,12612071,12732450,1303248,14630904,14975719,14985297,15255117,15342556,15385555,15466416,15489334,15591271,15728254,15895993,16274491,16449236,16498627,16638984,16834779,16876867,16884686,16936096,17065505,17167399,17197537,17486624,17558846,17603472,17850355,17965955,1831…		SM00389:HOX,	AHR,AHRARNT,AML1,AP2,AP2GAMMA,AP2REP,AP4,AREB6,ARNT,ATF,ATF6,BRACH,BRN2,CART1,CDC5,CDP,CDPCR1,CDPCR3,CEBP,CEBPB,CHOP,CHX10,CMYB,COMP1,COUP,CP2,CREB,CREBP1,CREBP1CJUN,E2F,E47,E4BP4,ELK1,EN1,ER,EVI1,FAC1,FOXD3,FOXJ2,FOXO1,FOXO3,FOXO4,FREAC3,FREAC4,FREAC7,GATA,GATA1,GATA6,GCNF,GFI1,GR,GRE,HAND1E47,HEN1,HFH1,HLF,HMX1,HNF1,HNF3B,HNF4,HOX13,HOXA3,HSF1,HTF,IK1,IK3,IRF2,IRF7,ISRE,LHX3,LMO2COM,LUN1,LYF1,M…	3D-structure,Alternative splicing,Complete proteome,Developmental protein,Disease mutation,DNA-binding,Homeobox,Nucleus,Peters anomaly,Phosphoprotein,Proteomics identification,Reference proteome,	chain:Pituitary homeobox 2,DNA-binding region:Homeobox,helix,sequence conflict,sequence variant,short sequence motif:Nuclear localization signal,short sequence motif:OAR,splice variant,turn,	Craniofacial,Fetal brain,Lung,
5	77644622	77644625	4: 77644622, 77644625	rs1355521040 at position 77644622:indel GCCGGGACTCGGCCG/GCCG MAF<0.01	4.34386e-07	0.0321343	none	NONE	OTP	orthopedia homeobox(OTP)	NR 3'OTP	CpG intergenic 4.937 kb uptream of TSS	Homo sapiens	5q13.3,	This gene encodes a member of the homeodomain (HD) family. HD family proteins are helix-turn-helix transcription factors that play key roles in the specification of cell fates. This protein may function during brain development. [provided by RefSeq, Jul 2008],			22366991:we successfully identified a novel gene OTP frequently methylated in breast cancer by genome-wide screening. Our results suggest that the OTP gene may play a crucial role in breast carcinogenesis.,23444222:Data indicate that low mRNA expression levels of CD44 and orthopedia homeobox (OTP) and high levels of RET, were strongly associated with a low 20-year survival of carcinoid patients.,	GO:0002052~positive regulation of neuroblast proliferation,GO:0006351~transcription, DNA-templated,GO:0006355~regulation of transcription, DNA-templated,GO:0021879~forebrain neuron differentiation,GO:0021979~hypothalamus cell differentiation,GO:0021985~neurohypophysis development,	GO:0005634~nucleus,	GO:0043565~sequence-specific DNA binding,	IPR000047:Helix-turn-helix motif,IPR001356:Homeodomain,IPR003654:OAR domain,IPR009057:Homeodomain-like,IPR017970:Homeobox, conserved site,			10458915,12477932,22366991,23444222,		SM00389:HOX,	AHR,AHRARNT,AML1,AP2,AP2REP,AP4,AREB6,ARNT,ARP1,ATF6,BACH1,BACH2,BRACH,BRN2,CART1,CDC5,CDP,CDPCR1,CDPCR3,CEBP,CEBPB,CHOP,CHX10,COMP1,COUP,CP2,CREB,CREBP1,E2F,E47,E4BP4,EGR2,EGR3,EN1,EVI1,FAC1,FOXD3,FOXJ2,FOXO1,FOXO3,FOXO4,FREAC2,FREAC3,FREAC4,FREAC7,GATA,GATA1,GFI1,GR,GRE,HEN1,HFH1,HFH3,HLF,HMX1,HNF1,HNF3B,HOX13,HOXA3,HSF2,HTF,IRF1,IRF2,IRF7,ISRE,LHX3,LMO2COM,LUN1,LYF1,MEF2,MEIS1,MEIS1AHOXA9,MEIS…	Complete proteome,Developmental protein,Differentiation,DNA-binding,Homeobox,Neurogenesis,Nucleus,Reference proteome,Transcription,Transcription regulation,	chain:Homeobox protein orthopedia,compositionally biased region:Poly-Ala,DNA-binding region:Homeobox,short sequence motif:OAR,	Eye,
	136079966	136079966	1	NO			Promoter and CTCF		VTRNA2-1 ***			CpG in promoter 14bp downstream of TSS
5	136080484	136080484	1	NO	4.56083e-07	0.309112	PROMOTER and CTFC	NONE	VTRNA2-1 ***	vault RNA 2-1(VTRNA2-1)	ENSG00000270123; gene; vaultRNA; VTRNA2-1	CpGs in 5’ promoter and CTCF binding sites 504 bp upstream of TSS	Homo sapiens	5q31.2,	This gene produces an RNA polymerase III transcript that resembles both a component of the ribonucleoprotein vault particle and a pre-microRNA. However, the RNA product does not function as a vault or microRNA; rather, it acts as a direct inhibitor of protein kinase R (also known as eukaryotic translation initiation factor 2-alpha kinase 2, EIF2AK2), and thereby plays an important role in the reg…			21179442:miRNA886-3p has a role in modulating the expression of CXCL12, a gene product with a critical role in hematopoietic regulation,21518807:The expression of vtRNA2-1 is repressed in a wide range of cancer cells, suggesting a tumor suppressor function.,21518807:vtRNA2-1 is neither present in the vault complex nor processed into mature microRNAs, but is associated with PKR and represses its a…							16381832,17478510,17604727,19298825,19491402,20413673,21179442,21518807,21998631,22058117,22764244,22926522,22986343,23202942,23592755,23673382,24009515,24589629,24641359,25003254,25004084,25190136,26013412,26062908,26135932,26175659,26198301,26318295,
5	178222463	178222463	1	NO	1.46918e-08	-0.0494382	none	NONE	PHYKPL	5-phosphohydroxy-L-lysine phospho-lyase(PHYKPL)	ENSG00000175309; gene; protein_coding; PHYKPL	CpG within exon of gene 10.339 kb downstream of TSS	Homo sapiens	5q35.3,	This is a nuclear gene encoding a mitochondrial enzyme that catalyzes the conversion of 5-phosphonooxy-L-lysine to ammonia, inorganic phosphate, and 2-aminoadipate semialdehyde. Mutations in this gene may cause phosphohydroxylysinuria. Alternative splicing results in multiple transcript variants. [provided by RefSeq, May 2013],	Acquired Immunodeficiency Syndrome|Disease Progression,	INFECTION,	23242558:Phosphohydroxylysinuria is due to mutations in the AGXT2L2 gene and the resulting lack of activity of phosphohydroxylysine phospholyase in vivo.,	GO:0006554~lysine catabolic process,GO:0030574~collagen catabolic process,	GO:0005759~mitochondrial matrix,	GO:0003824~catalytic activity,GO:0005515~protein binding,GO:0008483~transaminase activity,GO:0016829~lyase activity,GO:0030170~pyridoxal phosphate binding,GO:0042802~identical protein binding,	IPR005814:Aminotransferase class-III,IPR015421:Pyridoxal phosphate-dependent transferase, major region, subdomain 1,IPR015422:Pyridoxal phosphate-dependent transferase, major region, subdomain 2,IPR015424:Pyridoxal phosphate-dependent transferase,	hsa00310:Lysine degradation,hsa01100:Metabolic pathways,	615011~Phosphohydroxylysinuria,	12477932,14702039,16189514,16344560,17207965,20877624,21044950,21516116,22241472,23242558,25416956,26496610,	R-HSA-1442490:R-HSA-1442490,R-HSA-71064:R-HSA-71064,		AHR,AHRARNT,AML1,AP2,AP2REP,AP4,AREB6,ARNT,ARP1,CART1,CDC5,CDPCR3,CDPCR3HD,CEBP,CEBPB,CMYB,COMP1,COUP,CP2,CREB,CREL,E2F,EN1,FAC1,FOXJ2,GATA,GCNF,GFI1,GR,GRE,HNF4,HOXA3,HSF2,IK1,LUN1,MAX,MEF2,MRF2,MYB,MYOGNF1,NFAT,NFKAPPAB50,NFKB,NFY,NGFIC,NKX61,NMYC,NRSF,P53,PAX2,PAX4,PAX5,PPARG,RFX1,RP58,SEF1,SP1,SREBP1,SRF,SRY,TAL1BETAITF2,TAXCREB,TCF11,USF,XBP1,YY1,ZIC1,ZIC3,	Alternative splicing,Aminotransferase,Complete proteome,Disease mutation,Lyase,Mitochondrion,Polymorphism,Proteomics identification,Pyridoxal phosphate,Reference proteome,Transferase,	chain:Alanine--glyoxylate aminotransferase 2- like 2,modified residue,sequence variant,splice variant,	Brain,Muscle,Pancreas,Stomach,
6	32096415	32096415	1	NO	1.07996e-05	-0.182722	none	YES	TNXB *** * *	tenascin XB(TNXB)	ENSG00000168477; gene; protein_coding; TNXB	CpG intergenic 35.762 kb upstream of TSS	Homo sapiens	6p21.3,	This gene encodes a member of the tenascin family of extracellular matrix glycoproteins. The tenascins have anti-adhesive effects, as opposed to fibronectin which is adhesive. This protein is thought to function in matrix maturation during wound healing, and its deficiency has been associated with the connective tissue disorder Ehlers-Danlos syndrome. This gene localizes to the major histocompati…	Abortion, Spontaneous,Alzheimer's disease ,Arthritis, Rheumatoid|,Chronic renal failure|Kidney Failure, Chronic,Diabetes Mellitus, Type 1|,diabetes, type 1 ,Ehlers-Danlos syndrome,height,HIV-1 control,Lupus Erythematosus, Systemic,nasal polyposis,Schizophrenia,smoking behavior,Type 2 Diabetes| edema | rosiglitazone,	CHEMDEPENDENCY,IMMUNE,INFECTION,NEUROLOGICAL,NORMALVARIATION,OTHER,PHARMACOGENOMIC,PSYCH,RENAL,REPRODUCTION,	12121677:molecular studies on RCCX haplotypes revealing a unique recombination giving rise to a TNXB/TNXA hybrid gene, CYP21A deletion and CYP21B duplication on one chromosome,12376099:localization and analysis of the principal promoter for human tenascin-X,12746407:chromosomal mapping of a de novo unequal crossover causing a deletion of the steroid 21-hydroxylase gene and a non-functional hybrid…	GO:0007155~cell adhesion,GO:0030036~actin cytoskeleton organization,GO:0030199~collagen fibril organization,GO:0032963~collagen metabolic process,GO:0048251~elastic fiber assembly,	GO:0005578~proteinaceous extracellular matrix,GO:0005583~fibrillar collagen trimer,GO:0005615~extracellular space,GO:0005622~intracellular,GO:0031012~extracellular matrix,GO:0070062~extracellular exosome,	GO:0005178~integrin binding,GO:0005201~extracellular matrix structural constituent,GO:0005515~protein binding,GO:0008201~heparin binding,	IPR000742:Epidermal growth factor-like domain,IPR002181:Fibrinogen, alpha/beta/gamma chain, C-terminal globular domain,IPR003961:Fibronectin, type III,IPR013032:EGF-like, conserved site,IPR013111:EGF, extracellular,IPR013783:Immunoglobulin-like fold,IPR014715:Fibrinogen, alpha/beta/gamma chain, C-terminal globular, subdomain 2,IPR014716:Fibrinogen, alpha/beta/gamma chain, C-terminal globular, sub…	hsa04151:PI3K-Akt signaling pathway,hsa04510:Focal adhesion,hsa04512:ECM-receptor interaction,hsa05206:MicroRNAs in cancer,	606408~Ehlers-Danlos syndrome due to tenascin X deficiency,615963~Vesicoureteral reflux 8,	10072631,10207042,10343159,10737800,11122379,11642233,12121677,12376099,12477932,12746407,1373808,14656967,14729256,15102077,15339882,15342556,15455729,15733269,16278880,16335952,16567571,17033827,17192952,17202312,17263730,17453911,18058064,18091320,18155129,18335242,18391951,18588874,18679583,19116923,19143814,19143821,19198610,19204726,19266077,19738457,19851445,19860791,19913121,20041166,2030…	R-HSA-3000178:R-HSA-3000178,	SM00060:FN3,SM00181:EGF,SM00186:FBG,	AHRARNT,AML1,AP1,AP2,AP2GAMMA,AP2REP,AP4,AREB6,ARNT,ARP1,ATF,ATF6,BACH1,BACH2,BRACH,CART1,CDP,CDPCR1,CDPCR3HD,CEBP,CEBPA,CEBPB,CETS1P54,CHOP,CMYB,COMP1,COUP,CP2,CREB,CREBP1,CREL,E2F,E47,E4BP4,EGR2,EGR3,ELK1,EN1,ER,EVI1,FAC1,FOXD3,FOXJ2,FOXO1,FREAC2,FREAC7,GATA,GATA1,GATA2,GCNF,GFI1,GR,GRE,HAND1E47,HEN1,HFH3,HLF,HMX1,HNF1,HNF4,HOX13,HSF2,HTF,IK1,IK3,ISRE,LMO2COM,LUN1,LYF1,MAZR,MEF2,MEIS1,MEIS1AHOX…	3D-structure,Alternative splicing,Cell adhesion,Coiled coil,Complete proteome,Direct protein sequencing,Disease mutation,Disulfide bond,EGF-like domain,Ehlers-Danlos syndrome,Extracellular matrix,Glycoprotein,Polymorphism,Proteomics identification,Reference proteome,Repeat,Secreted,Signal,	chain:Putative tenascin-XA,chain:Tenascin-X,disulfide bond,domain:EGF-like 10,domain:EGF-like 11,domain:EGF-like 12,domain:EGF-like 13,domain:EGF-like 14,domain:EGF-like 15,domain:EGF-like 16,domain:EGF-like 17,domain:EGF-like 18,domain:EGF-like 19,domain:EGF-like 1; incomplete,domain:EGF-like 2,domain:EGF-like 3,domain:EGF-like 4,domain:EGF-like 5,domain:EGF-like 6,domain:EGF-like 7,domain:EGF-l…	Adrenal gland,B-cell,Brain,Epithelium,Fetal adrenal gland,Leukocyte,Liver,Lung,Plasma,
6	35088121	35088124	4:35088121, 35088124	rs148281642 at position 35088124:G/A MAF <0.01	1.02666e-07	-0.0804866	none	NONE	ANKS1A*	ankyrin repeat and sterile alpha motif domain containing 1A(ANKS1A)	ENSG00000064999; gene; protein_coding; ANKS1A	CpGs within last exon of gene 198.866, 198.869 downstream of TSS		6p21.31,		Alcoholism,Coronary Artery Disease,height,Lupus Erythematosus, Systemic|Systemic lupus erythematosus,Tobacco Use Disorder,Type 2 Diabetes| edema | rosiglitazone,	CARDIOVASCULAR,CHEMDEPENDENCY,DEVELOPMENTAL,IMMUNE,PHARMACOGENOMIC,	22291991:RINL, as a GEF for Rab5 subfamily, is implicated in the EphA8-degradation pathway via its interaction with odin.,22332920:Sam (sterile alpha motif) domains of Odin, a member of the ANKS (ankyrin repeat and sterile alpha motif domain-containing) family of proteins, are important for the regulation of EphA2 endocytosis.,23239578:structural and binding affinity between odin and arap3,238255…	GO:0006929~substrate-dependent cell migration,GO:0016322~neuron remodeling,GO:0048013~ephrin receptor signaling pathway,GO:1901187~regulation of ephrin receptor signaling pathway,	GO:0005654~nucleoplasm,GO:0005737~cytoplasm,GO:0043005~neuron projection,	GO:0005515~protein binding,GO:0046875~ephrin receptor binding,	IPR001660:Sterile alpha motif domain,IPR002110:Ankyrin repeat,IPR006020:Phosphotyrosine interaction domain,IPR011993:Pleckstrin homology-like domain,IPR013761:Sterile alpha motif/pointed domain,IPR020683:Ankyrin repeat-containing domain,			10958799,12439753,12477932,14574404,15302935,15324660,15345747,15489334,15500253,15778465,16273093,16751776,17353931,17452356,18029348,18391951,19913121,20100865,20379614,20546612,20628086,20659327,21378990,21529783,22291991,22332920,22863883,23144319,23239578,23251661,23563607,23740937,23824909,23825523,24255178,24262325,24658140,24816145,25402006,25814554,26120079,26186194,8889548,9039502,		SM00248:ANK,SM00454:SAM,SM00462:PTB,	AHRARNT,AML1,AP1,AP2REP,AP4,AREB6,ARNT,ARP1,ATF,BACH2,BRACH,BRN2,CDP,CDPCR1,CEBP,CEBPB,CHX10,CMYB,COMP1,COUP,CP2,CREBP1,CREBP1CJUN,E47,E4BP4,EGR3,ELK1,ER,EVI1,FAC1,FOXJ2,FOXO1,FOXO3,FOXO4,FREAC2,FREAC3,FREAC4,GATA,GATA1,GATA3,GCNF,GFI1,GR,HAND1E47,HEN1,HFH3,HNF1,HNF3B,HNF4,HOX13,HOXA3,HSF2,IK2,IK3,IRF1,IRF2,LHX3,LMO2COM,LUN1,LYF1,MEF2,MEIS1,MEIS1AHOXA9,MEIS1BHOXA9,MIF1,MRF2,MSX1,MYB,MYCMAX,MYOD,M…	3D-structure,Acetylation,Alternative splicing,ANK repeat,Cell projection,Complete proteome,Cytoplasm,Direct protein sequencing,Phosphoprotein,Polymorphism,Reference proteome,Repeat,	chain:Ankyrin repeat and SAM domain-containing protein 1A,compositionally biased region:Gly-rich,domain:PID,domain:SAM 1,domain:SAM 2,modified residue,repeat:ANK 1,repeat:ANK 2,repeat:ANK 3,repeat:ANK 4,repeat:ANK 5,repeat:ANK 6,sequence variant,	Bone marrow,Brain,Cervix carcinoma,Lung,Platelet,Skin,
6	36200336	36200348	13: 36200336, 36200339, 36200348	rs376814623 at position 36200336:G/A MAF<0.01 rs748953638 at position 36200336:G/A/T MAF <0.01 rs778397237 at position 36200348:G/A MAF <0.01	7.48917e-09	-0.0331655	none	NONE	BRPF3	bromodomain and PHD finger containing 3(BRPF3)	ENSG00000096070; gene; protein_coding; BRPF3	CpG intergenic 3.592 kb upstream of TSS	Homo sapiens	6p21,					GO:0002576~platelet degranulation,GO:0043966~histone H3 acetylation,	GO:0005576~extracellular region,GO:0005829~cytosol,GO:0070776~MOZ/MORF histone acetyltransferase complex,	GO:0005515~protein binding,GO:0008270~zinc ion binding,	IPR000313:PWWP,IPR001487:Bromodomain,IPR001965:Zinc finger, PHD-type,IPR011011:Zinc finger, FYVE/PHD-type,IPR013083:Zinc finger, RING/FYVE/PHD-type,IPR018359:Bromodomain, conserved site,IPR019542:Enhancer of polycomb-like, N-terminal,IPR019786:Zinc finger, PHD-type, conserved site,IPR019787:Zinc finger, PHD-finger,			10574462,12477932,14574404,14630798,16387653,17474147,18794358,19322201,26496610,6457647,	R-HSA-114608:R-HSA-114608,R-HSA-3214847:R-HSA-3214847,	SM00249:PHD,SM00293:PWWP,SM00297:BROMO,	AHRARNT,AML1,AP2,AP2REP,AP4,AREB6,ATF,ATF6,BACH1,BACH2,CDP,CDPCR3,CDPCR3HD,CEBP,CMYB,COMP1,COUP,CP2,E2F,E47,ELK1,EN1,ER,EVI1,FOXD3,FOXO1,FOXO4,FREAC2,GATA1,GCNF,GRE,HFH1,HMX1,HNF4,HOX13,HSF2,ISRE,LMO2COM,LUN1,LYF1,MAZR,MEF2,MRF2,MYB,MYCMAX,MYOD,MZF1,NFAT,NFKAPPAB50,NFKAPPAB65,NFY,NGFIC,NKX25,NKX61,NRF2,NRSF,OCT,OCT1,OLF1,P300,P53,PAX2,PAX4,PAX5,PAX6,POU3F2,PPARA,PPARG,ROAZ,RORA2,RREB1,S8,SEF1,SP1…	3D-structure,Acetylation,Alternative splicing,Bromodomain,Chromatin regulator,Coiled coil,Complete proteome,Metal-binding,Phosphoprotein,Polymorphism,Proteomics identification,Reference proteome,Repeat,Zinc,Zinc-finger,	chain:Bromodomain and PHD finger-containing protein 3,compositionally biased region:Glu-rich,domain:Bromo,domain:PWWP,modified residue,sequence conflict,sequence variant,zinc finger region:PHD-type,	Brain,Epithelium,
6	136791647	136791647	1	NO	6.01798e-06	0.00811517	PROMOTER	YES	MAP3K5	mitogen-activated protein kinase kinase kinase 5(MAP3K5)	ENSG00000197442; gene; protein_coding; MAP3K5	CpG within promoter 830 bp downstream of TSS	Homo sapiens	6q22.33,	Mitogen-activated protein kinase (MAPK) signaling cascades include MAPK or extracellular signal-regulated kinase (ERK), MAPK kinase (MKK or MEK), and MAPK kinase kinase (MAPKKK or MEKK). MAPKK kinase/MEKK phosphorylates and activates its downstream protein kinase, MAPK kinase/MEK, which in turn activates MAPK. The kinases of these signaling cascades are highly conserved, and homologs exist in yea…	Atopy,Attention Deficit Disorder with Hyperactivity,Diabetic Nephropathies,Heart Rate,Inflammation|Lymphoma, Non-Hodgkin|Lymphoma, Non-Hodgkin's,Tobacco Use Disorder,Type 2 diabetes,Type 2 Diabetes| edema | rosiglitazone,	CARDIOVASCULAR,CHEMDEPENDENCY,IMMUNE,METABOLIC,PHARMACOGENOMIC,PSYCH,RENAL,UNKNOWN,	11493600:Ask1 has a caspase-independent killing function independent of kinase activity and activable by interaction with Daxx. Induced after translocation of Daxx from the nucleus to the cytoplasm, which occurs following activation of the death receptor Fas.,12189133:role in activating the JNK and p38 MAP kinase cascades in response to environmental stresses such as reactive oxygen species,12473…	GO:0000165~MAPK cascade,GO:0000186~activation of MAPKK activity,GO:0002931~response to ischemia,GO:0006468~protein phosphorylation,GO:0007254~JNK cascade,GO:0007257~activation of JUN kinase activity,GO:0008631~intrinsic apoptotic signaling pathway in response to oxidative stress,GO:0010666~positive regulation of cardiac muscle cell apoptotic process,GO:0016032~viral process,GO:0034976~response to…	GO:0005829~cytosol,GO:0009897~external side of plasma membrane,GO:1902911~protein kinase complex,GO:1990604~IRE1-TRAF2-ASK1 complex,	GO:0000287~magnesium ion binding,GO:0004672~protein kinase activity,GO:0004674~protein serine/threonine kinase activity,GO:0004709~MAP kinase kinase kinase activity,GO:0005515~protein binding,GO:0005524~ATP binding,GO:0019901~protein kinase binding,GO:0019903~protein phosphatase binding,GO:0042803~protein homodimerization activity,	IPR000719:Protein kinase, catalytic domain,IPR008271:Serine/threonine-protein kinase, active site,IPR011009:Protein kinase-like domain,IPR013761:Sterile alpha motif/pointed domain,IPR017441:Protein kinase, ATP binding site,IPR025136:Domain of unknown function DUF4071,	hsa04010:MAPK signaling pathway,hsa04071:Sphingolipid signaling pathway,hsa04141:Protein processing in endoplasmic reticulum,hsa04668:TNF signaling pathway,hsa04722:Neurotrophin signaling pathway,hsa04932:Non-alcoholic fatty liver disease (NAFLD),hsa05014:Amyotrophic lateral sclerosis (ALS),		10411906,10523862,10734135,10843682,10921914,11003656,11090355,11096076,11154276,11278289,11298454,11323689,11336675,11356842,11416155,11427728,11493600,11495919,11689443,11920685,11959862,12050113,12077134,12089063,12189133,12244106,12372597,12391142,12473108,12477932,12482984,12543931,12556535,12566458,12697749,12813029,12819028,12820963,12912994,12968034,14574404,14607843,14668338,14688258,147…	R-HSA-2559580:R-HSA-2559580,	SM00220:S_TKc,	AHR,AHRARNT,AML1,AP1,AP2REP,AP4,AREB6,ARNT,ATF6,BACH1,BACH2,BRACH,BRN2,CART1,CDC5,CDP,CDPCR3,CEBP,CEBPA,CEBPB,CETS1P54,CHOP,CHX10,CP2,E47,E4BP4,ELK1,EN1,ER,EVI1,FOXD3,FOXJ2,FOXO1,FOXO4,FREAC2,FREAC3,FREAC4,FREAC7,GATA1,GATA2,GFI1,GRE,HAND1E47,HEN1,HFH1,HFH3,HLF,HMX1,HNF1,HNF3B,HOXA3,HTF,IK1,IRF1,ISRE,LHX3,LMO2COM,LYF1,MAZR,MEF2,MEIS1,MEIS1AHOXA9,MEIS1BHOXA9,MIF1,MRF2,MSX1,MYB,MYCMAX,MYOD,MZF1,NCX…	3D-structure,Alternative splicing,Apoptosis,ATP-binding,Coiled coil,Complete proteome,Cytoplasm,Endoplasmic reticulum,Host-virus interaction,Immunity,Innate immunity,Kinase,Magnesium,Metal-binding,Nucleotide-binding,Phosphoprotein,Polymorphism,Reference proteome,Serine/threonine-protein kinase,Stress response,Transferase,Ubl conjugation,	active site:Proton acceptor,binding site:ATP,chain:Mitogen-activated protein kinase kinase kinase 5,domain:Protein kinase,helix,modified residue,mutagenesis site,nucleotide phosphate-binding region:ATP,sequence variant,strand,	Brain,Eye,Lung,Platelet,
6	163834847	163834847	1	NO	3.05563e-06	-0.0811941	none	YES	AL078602.1	novel transcript	AL078602.1 LncRNA	CpG within intron of transcript 163.270 kb downstream of TSS		6
6	164040007	164040007	1	NO	2.26448e-06	-0.124227	CTCF binding site	NONE	AL078602.1	novel transcript	AL078602.1	CpG in CTCF binding site within intron 368.430 kb down stream of TSS		6
6	166899984	166899984	1	rs528694506:indel CACAGGAACGCACAG/CACAG MAF <0.03					RP11-514O12.4		ENSG00000071242; gene; protein_coding; RPS6KA2 | ENSG00000249141; gene; protein_coding; RP11-514O12.4	Sequenced clone
6	166899984	166899984	1		4.0106e-06	-0.0801701	none	YES	RPS6KA2* *	ribosomal protein S6 kinase A2(RPS6KA2)	ENSG00000071242; gene; protein_coding; RPS6KA2 | ENSG00000249141; gene; protein_coding; RP11-514O12.4	CpG in CpG island and transcription factor binding site 6.467 kb downtstream of TSS in first intron	Homo sapiens	6q27,	This gene encodes a member of the RSK (ribosomal S6 kinase) family of serine/threonine kinases. This kinase contains two non-identical kinase catalytic domains and phosphorylates various substrates, including members of the mitogen-activated kinase (MAPK) signalling pathway. The activity of this protein has been implicated in controlling cell growth and differentiation. Alternative splice variant…	Colonic Neoplasms|Rectal Neoplasms,Diabetes Mellitus,Heart Failure,Maximal Midexpiratory Flow Rate,Platelet Count,Respiratory Function Tests,Tobacco Use Disorder,	CANCER,CARDIOVASCULAR,CHEMDEPENDENCY,HEMATOLOGICAL,METABOLIC,	12016217:Characterization of the terminal domain as a protein kinase,14646589:chronic activation CREB and p90RSK in the epileptic hippocampus may be closely associated with the histopathological changes of Ammon's horn sclerosis,15112576:overexpressed in breast tumors,15995633:The accumulation of S6K2 in the nuclei of cancer cells and the correlation with the expression of PCNA and Ki-67 suggest …	GO:0001556~oocyte maturation,GO:0002035~brain renin-angiotensin system,GO:0007165~signal transduction,GO:0007507~heart development,GO:0008285~negative regulation of cell proliferation,GO:0010628~positive regulation of gene expression,GO:0010659~cardiac muscle cell apoptotic process,GO:0018105~peptidyl-serine phosphorylation,GO:0035556~intracellular signal transduction,GO:0043065~positive regulati…	GO:0005634~nucleus,GO:0005654~nucleoplasm,GO:0005737~cytoplasm,GO:0005819~spindle,GO:0005829~cytosol,GO:0005840~ribosome,GO:0031965~nuclear membrane,	GO:0000287~magnesium ion binding,GO:0004672~protein kinase activity,GO:0004674~protein serine/threonine kinase activity,GO:0004711~ribosomal protein S6 kinase activity,GO:0004712~protein serine/threonine/tyrosine kinase activity,GO:0005515~protein binding,GO:0005524~ATP binding,GO:0016301~kinase activity,	IPR000719:Protein kinase, catalytic domain,IPR000961:AGC-kinase, C-terminal,IPR008271:Serine/threonine-protein kinase, active site,IPR011009:Protein kinase-like domain,IPR016239:Ribosomal protein S6 kinase II,IPR017441:Protein kinase, ATP binding site,IPR017892:Protein kinase, C-terminal,	hsa04010:MAPK signaling pathway,hsa04114:Oocyte meiosis,hsa04150:mTOR signaling pathway,hsa04720:Long-term potentiation,hsa04722:Neurotrophin signaling pathway,hsa04914:Progesterone-mediated oocyte maturation,hsa04931:Insulin resistance,		10480933,10521512,10837486,10880354,10949026,11160957,11175347,11495723,11698596,12016217,12393804,12477932,12832467,12897128,14574404,14646589,14702039,15112576,15345747,15489334,15995633,16217014,16344560,16621805,16626623,16751776,16810323,16878154,16895915,17192257,20379614,21035469,21527514,21988832,22797923,22939624,22939629,23128233,23259602,23455922,23564320,23602568,23635776,23727904,244…	R-HSA-198753:R-HSA-198753,R-HSA-199920:R-HSA-199920,R-HSA-2559582:R-HSA-2559582,R-HSA-437239:R-HSA-437239,R-HSA-442742:R-HSA-442742,R-HSA-444257:R-HSA-444257,R-HSA-881907:R-HSA-881907,	SM00133:S_TK_X,SM00220:S_TKc,	AHRARNT,AML1,AP1,AP2,AP2REP,AP4,AREB6,ATF6,BACH1,BACH2,BRACH,CART1,CDP,CDPCR3,CDPCR3HD,CEBP,CEBPB,CETS1P54,CHOP,CHX10,COMP1,CREB,CREBP1,E2F,E47,E4BP4,ELK1,EN1,EVI1,FAC1,FOXJ2,FOXO4,FREAC2,FREAC3,FREAC4,GATA,GATA1,GCNF,GFI1,GR,HAND1E47,HEN1,HFH1,HFH3,HLF,HNF1,HNF4,HOX13,HSF1,HSF2,HTF,IK3,IRF7,ISRE,LHX3,LMO2COM,LUN1,LYF1,MEF2,MEIS1AHOXA9,MRF2,MYB,MYCMAX,MYOD,MYOGNF1,MZF1,NCX,NFAT,NFKAPPAB50,NFKAPPA…	Alternative splicing,ATP-binding,Complete proteome,Cytoplasm,Isopeptide bond,Kinase,Magnesium,Metal-binding,Nucleotide-binding,Nucleus,Phosphoprotein,Polymorphism,Proteomics identification,Reference proteome,Repeat,Ribonucleoprotein,Ribosomal protein,Serine/threonine-protein kinase,Transferase,Tumor suppressor,	active site:Proton acceptor,binding site:ATP,chain:Ribosomal protein S6 kinase alpha-2,cross-link:Glycyl lysine isopeptide (Lys-Gly) (interchain with G-Cter in ubiquitin),domain:AGC-kinase C-terminal,domain:Protein kinase 1,domain:Protein kinase 2,modified residue,nucleotide phosphate-binding region:ATP,sequence conflict,sequence variant,splice variant,	Brain,Muscle,
7	1006309	1006312	4:1006309, 1006312	rs555060413 at position 1006309:G/A MAF<0.01	1.43851e-07	-0.106052	none	YES	C7orf50**	chromosome 7 open reading frame 50(C7orf50)	ENSG00000146540; gene; protein_coding; C7orf50	CpGs in CpG island within intron	Homo sapiens	7p22.3,		longevity,	AGING,				GO:0005515~protein binding,GO:0044822~poly(A) RNA binding,	IPR019327:Protein of unknown function DUF2373,			12477932,15146197,16189514,16341674,18482256,19953087,20834067,21145461,21244100,21832049,21907836,22658674,22990118,23940030,24097068,24332808,24457600,24778252,25416956,25921289,26186194,26496610,26549023,8889548,			AHR,AHRARNT,AML1,AP2REP,AP4,AREB6,ARNT,ARP1,ATF,BACH2,CEBP,CREB,CREBP1CJUN,E2F,E47,EN1,ER,EVI1,FAC1,FOXO4,FREAC2,FREAC4,GCNF,GFI1,GR,HEN1,HNF1,HNF3B,HNF4,HOX13,HTF,ISRE,LHX3,LMO2COM,LUN1,LYF1,MEF2,MEIS1BHOXA9,MIF1,MYCMAX,MYOD,MYOGNF1,NCX,NF1,NFAT,NFKB,NKX25,NKX61,NMYC,NRSF,OCT1,OLF1,P300,PAX2,PAX3,PAX4,PAX5,PPARA,PPARG,RFX1,ROAZ,RORA1,RP58,RREB1,SOX9,SRF,STAT1,STAT3,STAT5A,TAL1BETAITF2,TATA,TAXCR…	Complete proteome,Phosphoprotein,Proteomics identification,Reference proteome,	chain:Uncharacterized protein C7orf50,modified residue,	Epithelium,Lung,Pancreas,
7	1821917	1821917	1	NO	7.6447e-06	-0.0699365	none	NONE	MAD1L1* *	MAD1 mitotic arrest deficient like 1(MAD1L1)	ENSG00000002822; gene; protein_coding; MAD1L1	CpG in last intron of gene 411.326 downstream of TSS	Homo sapiens	7p22,	MAD1L1 is a component of the mitotic spindle-assembly checkpoint that prevents the onset of anaphase until all chromosome are properly aligned at the metaphase plate. MAD1L1 functions as a homodimer and interacts with MAD2L1. MAD1L1 may play a role in cell cycle control and tumor suppression. Alternative splicing results in multiple transcript variants. [provided by RefSeq, Jan 2015],	Bipolar Disorder,Carcinoma, Hepatocellular|Liver Neoplasms|Neoplasm Recurrence, Local,Chronic renal failure|Kidney Failure, Chronic,Iron,longevity,Lung Cancer,Mental Disorders,Myocardial Infarction,Narcolepsy,Neutrophils,Schizophrenia,Tobacco Use Disorder,	AGING,CANCER,CARDIOVASCULAR,CHEMDEPENDENCY,IMMUNE,METABOLIC,NEUROLOGICAL,PSYCH,RENAL,	11980658:Expression of mitotic spindle checkpoint protein hsMAD1 correlates with cellular proliferation and is activated by a gain-of-function p53 mutant.,12351790:Hec1 was required for the recruitment of Mps1 kinase and Mad1/Mad2 complexes to kinetochores,12876282:a regulatory mechanism for the mitotic checkpoint in which MAD1 is inhibited by p53.,14978040:NEK2A interacts with MAD1 during spindl…	GO:0007062~sister chromatid cohesion,GO:0007093~mitotic cell cycle checkpoint,GO:0007094~mitotic spindle assembly checkpoint,GO:0042130~negative regulation of T cell proliferation,GO:0048538~thymus development,GO:0051301~cell division,GO:0051315~attachment of mitotic spindle microtubules to kinetochore,GO:0090235~regulation of metaphase plate congression,	GO:0000776~kinetochore,GO:0000777~condensed chromosome kinetochore,GO:0000922~spindle pole,GO:0005634~nucleus,GO:0005643~nuclear pore,GO:0005737~cytoplasm,GO:0005813~centrosome,GO:0005819~spindle,GO:0005829~cytosol,GO:0015629~actin cytoskeleton,GO:0072686~mitotic spindle,	GO:0005515~protein binding,	IPR008672:Spindle assembly checkpoint component Mad1,	hsa04110:Cell cycle,hsa04914:Progesterone-mediated oocyte maturation,hsa05203:Viral carcinogenesis,	176807~Prostate cancer, somatic,Lymphoma, somatic~Lymphoma, somatic,	10049595,10198256,10229200,10366450,10593926,10597320,10660610,11101889,11106735,11181178,11370785,11423979,11459826,11707408,11804586,11980658,12006501,12351790,12477932,12853948,12876282,14702039,14978040,15282543,15302935,15388328,15489334,15694304,15782113,15824131,16189514,16288203,16341674,16565220,16713569,16964243,17333263,17363900,17674037,17998396,18029348,18271930,18318601,18491369,186…	R-HSA-141444:R-HSA-141444,R-HSA-2467813:R-HSA-2467813,R-HSA-2500257:R-HSA-2500257,R-HSA-5663220:R-HSA-5663220,R-HSA-68877:R-HSA-68877,		AHRARNT,AML1,AP1,AP4,AREB6,ARNT,ARP1,ATF,BRACH,BRN2,CART1,CDC5,CDP,CDPCR1,CDPCR3,CDPCR3HD,CEBP,CEBPA,CEBPB,CHOP,CHX10,COUP,CP2,CREB,CREBP1,E2F,E47,E4BP4,EGR1,ELK1,EN1,ER,EVI1,FAC1,FOXJ2,FOXO1,FOXO3,FOXO4,FREAC2,FREAC3,FREAC4,FREAC7,GATA,GATA1,GATA2,GATA6,GFI1,HAND1E47,HEN1,HFH1,HFH3,HLF,HMX1,HNF1,HNF3B,HNF4,HOX13,HSF2,IK3,IRF2,IRF7,ISRE,LHX3,LMO2COM,LUN1,LYF1,MEF2,MEIS1,MEIS1BHOXA9,MIF1,MRF2,MSX1…	3D-structure,Acetylation,Alternative splicing,Cell cycle,Cell division,Centromere,Chromosome,Coiled coil,Complete proteome,Cytoplasm,Cytoskeleton,Disease mutation,Isopeptide bond,Kinetochore,Mitosis,Nucleus,Phosphoprotein,Polymorphism,Proteomics identification,Reference proteome,Ubl conjugation,	chain:Mitotic spindle assembly checkpoint protein MAD1,helix,modified residue,region of interest:Necessary for interaction with NEK2,sequence conflict,sequence variant,strand,turn,	Epithelium,Pancreas,Testis,
7	2652108	2652108	1	rs373899117:G/A/T MAF <0.01	4.302e-08	-0.0767328	CTCF binding site	NONE	TTYH3*	tweety family member 3(TTYH3)	ENSG00000136295; gene; protein_coding; TTYH3	CpG in CTCF binding site 20.122 kb downstream of TSS within intron of gene	Homo sapiens	7p22,	This gene encodes a member of the tweety family of proteins. Members of this family function as chloride anion channels. The encoded protein functions as a calcium(2+)-activated large conductance chloride(-) channel. [provided by RefSeq, Jul 2008],			18577513:Nedd4-2 differentially interacts with and regulates TTYH1-3,	GO:0006821~chloride transport,GO:0034220~ion transmembrane transport,GO:1902476~chloride transmembrane transport,	GO:0005886~plasma membrane,GO:0034707~chloride channel complex,GO:0070062~extracellular exosome,	GO:0005229~intracellular calcium activated chloride channel activity,GO:0005254~chloride channel activity,	IPR006990:Tweety,			11214970,12477932,14702039,15010458,16219661,18577513,18624398,19056867,19322201,23128233,23503679,23533145,26186194,	R-HSA-2672351:R-HSA-2672351,		AHRARNT,AML1,AP1,AP4,AREB6,ARNT,BACH1,BACH2,BRACH,CDPCR1,CEBP,CHX10,CMYB,COMP1,COUP,CP2,CREB,CREL,E2F,E47,ELK1,ER,GATA2,GR,GRE,HAND1E47,HEN1,HNF1,HNF4,HOX13,HSF2,IK1,IK3,LMO2COM,LUN1,MEIS1AHOXA9,MIF1,MYCMAX,MYOD,MYOGNF1,MZF1,NFAT,NFKAPPAB65,NFKB,NFY,NGFIC,NMYC,NRSF,OCT1,OLF1,P53,PAX2,PAX3,PAX4,PAX5,PAX6,PPARG,RFX1,SOX5,SOX9,SREBP1,STAT1,STAT5A,USF,YY1,ZIC2,ZID,	Alternative splicing,Calcium,Cell membrane,Chloride,Chloride channel,Complete proteome,Glycoprotein,Ion channel,Ion transport,Membrane,Phosphoprotein,Proteomics identification,Reference proteome,Signal,Transmembrane,Transmembrane helix,Transport,	chain:Protein tweety homolog 3,glycosylation site:N-linked (GlcNAc...),modified residue,mutagenesis site,sequence conflict,splice variant,topological domain:Cytoplasmic,topological domain:Extracellular,transmembrane region,	Amygdala,Brain,Cerebellum,Liver,Spleen,
7	76482757	76482757	1	NO	3.26694e-07	-0.0197047	none	NONE	DTX2	deltex E3 ubiquitin ligase 2(DTX2)	ENSG00000091073; gene; protein_coding; DTX2	CpG intergenic 18.5 kb upstream from TSS	Homo sapiens	7q11.23,	DTX2 functions as an E3 ubiquitin ligase (Takeyama et al., 2003 [PubMed 12670957]).[supplied by OMIM, Nov 2009],			12670957:It is reported that BBAP and the human family of DTX proteins (DTX1, DTX2, and DTX3) function as E3 ligases based on their capacity for self-ubiquitination.,17286044:DTX2 is a gene encoding a WWE-RING-finger protein and involved in regulating heart development and heart functions.,	GO:0007219~Notch signaling pathway,GO:0016567~protein ubiquitination,	GO:0005654~nucleoplasm,GO:0005737~cytoplasm,GO:0031965~nuclear membrane,	GO:0005515~protein binding,GO:0008270~zinc ion binding,GO:0016874~ligase activity,	IPR001841:Zinc finger, RING-type,IPR004170:WWE domain,IPR013083:Zinc finger, RING/FYVE/PHD-type,IPR018123:WWE domain, subgroup,IPR018957:Zinc finger, C3HC4 RING-type,	hsa04330:Notch signaling pathway,		10819331,11226752,11564735,12477932,12670957,12853948,14702039,15342556,15489334,15778465,16189514,16344560,16400609,16713569,17286044,18029348,19549727,21516116,22990118,24722188,25416956,25963833,7671825,9847074,	R-HSA-2122948:R-HSA-2122948,	SM00184:RING,SM00678:WWE,	AHRARNT,AML1,AP1,AP4,AREB6,ARP1,BACH1,BACH2,CDPCR3HD,CEBP,CEBPB,CHX10,CMYB,COMP1,CP2,E47,E4BP4,ELK1,EN1,EVI1,GATA,GATA1,GRE,HEN1,HNF4,HOX13,HOXA3,HSF1,IK1,LMO2COM,LUN1,MAX,MEIS1BHOXA9,MRF2,MYB,MYCMAX,MYOD,MYOGNF1,MZF1,NFAT,NFE2,NFKB,NRF2,NRSF,P300,P53,PAX2,PAX3,PAX4,PPARA,PPARG,ROAZ,RP58,S8,SEF1,SPZ1,SREBP1,SRF,STAT,STAT1,TAL1BETAITF2,TAXCREB,TCF11,TCF11MAFG,USF,YY1,ZIC1,ZIC2,ZID,	Acetylation,Alternative splicing,Complete proteome,Cytoplasm,Ligase,Metal-binding,Methylation,Notch signaling pathway,Nucleus,Phosphoprotein,Polymorphism,Proteomics identification,Reference proteome,Repeat,Signal,Ubl conjugation pathway,Zinc,Zinc-finger,	chain:Protein deltex-2,domain:WWE 1,domain:WWE 2,modified residue,sequence variant,splice variant,zinc finger region:RING-type,	Brain,Lymph,Muscle,Ovary,Thyroid,
	98210819	98210819		NO			PROMOTER	YES	BHLHA15	basic helix-loop-helix family member A15	BHLHA15	CpG in 5’ promoter and CpG island 608 bp upstream of TSS			BHLHA15 is a basic helix-loop-helix (bHLH) protein that binds to the DNA target sequence CANNTG (E box) present in the promoter or enhancer region of numerous developmentally regulated genes. It forms heterodimers with E-box binding proteins in the nucleus.ound that Mist1-null mice were viable and overtly normal; however, histologic analysis revealed extensive disorganization of the exocrine panc…
7	98210819	98210819	1		1.06405e-06	0.0463624	PROMOTER	YES	LMTK2	lemur tyrosine kinase 2(LMTK2)	LMTK2	CpG intergenic 103.957 kb downstream of TSS	Homo sapiens	7q21.3,	The protein encoded by this gene belongs to the protein kinase superfamily and the protein tyrosine kinase family. It contains N-terminal transmembrane helices and a long C-terminal cytoplasmic tail with serine/threonine/tyrosine kinase activity. This protein interacts with several other proteins, such as Inhibitor-2 (Inh2), protein phosphatase-1 (PP1C), p35, and myosin VI. It phosporylates other…	Body Fat Distribution,Body Weights and Measures,Chronic renal failure|Kidney Failure, Chronic,Echocardiography,null,prostate cancer,Prostatic Neoplasms,	CANCER,CARDIOVASCULAR,METABOLIC,RENAL,UNKNOWN,	12393858:KPI-2 is a kinase with sites to associate with PP1C and Inh2 to form a regulatory complex that is localized to membranes,12832520:Cprk is expressed in a number of tissues but is enriched in brain and muscle; Cprk displays catalytic activity in kinase assays and is itself phosphorylated by cdk5/p35; Cdk5/p35 inhibits cprk activity,15005709:BREK, Brain Enriched Kinase, is a new member of t…	GO:0001881~receptor recycling,GO:0006468~protein phosphorylation,GO:0018105~peptidyl-serine phosphorylation,GO:0018107~peptidyl-threonine phosphorylation,GO:0032456~endocytic recycling,GO:0033572~transferrin transport,GO:0043086~negative regulation of catalytic activity,GO:0045022~early endosome to late endosome transport,GO:0046777~protein autophosphorylation,	GO:0005769~early endosome,GO:0005794~Golgi apparatus,GO:0005829~cytosol,GO:0016021~integral component of membrane,GO:0048471~perinuclear region of cytoplasm,GO:0055037~recycling endosome,	GO:0004674~protein serine/threonine kinase activity,GO:0004864~protein phosphatase inhibitor activity,GO:0005515~protein binding,GO:0005524~ATP binding,GO:0070853~myosin VI binding,	IPR000719:Protein kinase, catalytic domain,IPR001245:Serine-threonine/tyrosine-protein kinase catalytic domain,IPR008266:Tyrosine-protein kinase, active site,IPR011009:Protein kinase-like domain,IPR017441:Protein kinase, ATP binding site,			10470851,12393858,12477932,12690205,12832520,12853948,14702039,15005709,16428298,16887929,17081983,18029400,18264097,18429820,18794092,19318432,19366831,19423541,19549807,19767753,19855435,19866473,19900942,19902474,20450899,20460480,20564319,20569440,20878950,21071540,21382349,22220831,23080069,23114966,24366813,24727471,26008968,26186194,26496610,26559041,			AML1,AP1,AP2REP,AP4,AREB6,ARNT,ARP1,ATF,BACH1,BACH2,BRACH,CART1,CDP,CDPCR3,CDPCR3HD,CEBP,CMYB,COMP1,COUP,CREB,CREBP1,CREL,E2F,E47,ELK1,ER,EVI1,FAC1,FOXD3,FOXJ2,GATA,GATA1,GATA2,GATA6,GCNF,GR,HEN1,HLF,HMX1,HNF3B,HNF4,HTF,IK2,LHX3,LMO2COM,LUN1,LYF1,MAX,MEF2,MYCMAX,MYOGNF1,NF1,NFKAPPAB,NKX25,NKX61,NMYC,OCT,OLF1,P53,PAX3,PAX4,PAX5,PBX1,PPARA,PPARG,RFX1,RORA1,RP58,RREB1,SEF1,SOX5,SOX9,SP1,SPZ1,SREBP1,…	ATP-binding,Complete proteome,Kinase,Membrane,Nucleotide-binding,Phosphoprotein,Polymorphism,Reference proteome,Serine/threonine-protein kinase,Transferase,Transmembrane,Transmembrane helix,	active site:Proton acceptor,binding site:ATP,chain:Serine/threonine-protein kinase LMTK2,compositionally biased region:Poly-Pro,domain:Protein kinase,glycosylation site:N-linked (GlcNAc...),modified residue,nucleotide phosphate-binding region:ATP,sequence conflict,sequence variant,signal peptide,transmembrane region,	Brain,Cervix carcinoma,Epithelium,
7	149294971	149294988		rs537097133 at position 149294971:G/A MAF<0.01 rs776269023 at position 149294788:G/A/C MAF<0.01					RP4-800G7.2		ENSG00000204946; gene; protein_coding; ZNF783 | ENSG00000244560; gene; transcribed_unprocessed_pseudogene; RP4-800G7.2	Sequenced clone
7	149294971	149294988	18: 149294971, 149294988		5.63285e-07	-0.0714696	none	YES	ZNF783	zinc finger family member 783(ZNF783)	ENSG00000204946; gene; protein_coding; ZNF783 | ENSG00000244560; gene; transcribed_unprocessed_pseudogene; RP4-800G7.2	CpGs in CpG island 32.8 and 32.817 kb downstream of TSS within intron of gene	Homo sapiens	7,					GO:0006351~transcription, DNA-templated,GO:0006357~regulation of transcription from RNA polymerase II promoter,	GO:0005634~nucleus,	GO:0003677~DNA binding,GO:0003712~transcription cofactor activity,GO:0005515~protein binding,GO:0042802~identical protein binding,	IPR001909:Krueppel-associated box,IPR022137:Protein of unknown function DUF3669, zinc finger protein,			11181995,12477932,14702039,19413330,25416956,26186194,8619474,9110174,9847074,		SM00349:KRAB,		Acetylation,Alternative splicing,Coiled coil,Complete proteome,DNA-binding,Nucleus,Polymorphism,Reference proteome,Transcription,Transcription regulation,
8	28353300	28353300	1	rs1396113045:insertion GGGGTGGGGGGGCGAGGGG/GGGGTGGGGGGGCGAGGGGTGGGGGGGCGA MAF<0.01					FBXO16	F-box protein 16(FBXO16)	ENSG00000186918; gene; protein_coding; ZNF395 | ENSG00000214050; gene; protein_coding; FBXO16	CpG within intron 136.978 kb downstream of TSS	Homo sapiens	8p21.1,	This gene encodes a member of the F-box protein family, members of which are characterized by an approximately 40 amino acid motif, the F-box. The F-box proteins constitute one of the four subunits of ubiquitin protein ligase complex called SCFs (SKP1-cullin-F-box), which function in phosphorylation-dependent ubiquitination. The F-box proteins are divided into three classes: Fbws containing WD-40…			12243353:FBXO16 was localized to the human chromosome 8p12. The FBXO16 gene consisted of 9 exons that spanned 67,816 bp of human genomic DNA,				IPR001810:F-box domain, cyclin-like,			10531035,10531037,12243353,12477932,14702039,15489334,16712791,		SM00256:FBOX,	AHRARNT,AREB6,ARNT,ARP1,BACH2,BRACH,CART1,CDP,CEBP,CEBPB,CHX10,COUP,CREL,E4BP4,EVI1,FOXO4,FREAC7,GATA,GATA1,GCNF,HAND1E47,HFH1,HOXA3,HTF,LHX3,MEIS1BHOXA9,MRF2,MSX1,NFAT,NFKB,NGFIC,NKX25,NKX61,OCT1,P53,PAX6,PBX1,POU3F2,POU6F1,ROAZ,S8,TAL1BETAITF2,TATA,YY1,ZIC2,	Alternative splicing,Complete proteome,Polymorphism,Reference proteome,Ubl conjugation pathway,	chain:F-box only protein 16,domain:F-box,modified residue,sequence variant,	PCR rescued clones,
8	28353300	28353300	1		7.43743e-09	-0.15596	none	NONE	ZNF395*	zinc finger protein 395(ZNF395)	ENSG00000186918; gene; protein_coding; ZNF395 | ENSG00000214050; gene; protein_coding; FBXO16	CpG within intron of gene 49.401 kb downstream of TSS	Homo sapiens	8p21.1,				14625278:HDBP1 and HDBP2 are novel transcription factors shuttling between nucleus and cytoplasm and bind to the specific GCCGGCG, which is an essential cis-element for HD gene expression in neuronal cells,15289353:PBF is an osteosarcoma-associated antigen recognized by autologous cytotoxic T-lymphocyte clone in the context of HLA-B*5502.,17531190:PBF is a new cellular factor mediating the effect…	GO:0006351~transcription, DNA-templated,GO:0006355~regulation of transcription, DNA-templated,GO:0006357~regulation of transcription from RNA polymerase II promoter,	GO:0005634~nucleus,GO:0005737~cytoplasm,	GO:0000978~RNA polymerase II core promoter proximal region sequence-specific DNA binding,GO:0001158~enhancer sequence-specific DNA binding,GO:0003677~DNA binding,GO:0046872~metal ion binding,	IPR007087:Zinc finger, C2H2,			11853404,12477932,14625278,14702039,15289353,15489334,17531190,17897615,19018758,19322201,21988832,23142027,23760207,24086395,24599008,25332235,25515538,25900982,26091241,			AML1,AP1,AP1FJ,AP2,AP4,AREB6,ARP1,ATF,BACH1,BACH2,BRACH,BRN2,CART1,CEBP,CEBPA,CEBPB,CETS1P54,CHX10,COMP1,COUP,CP2,CREBP1,CREBP1CJUN,E47,E4BP4,EGR3,ELK1,EN1,FAC1,FOXJ2,FOXO1,FOXO4,FREAC2,FREAC4,FREAC7,GATA,GATA1,GATA3,GCNF,GR,HAND1E47,HEN1,HFH1,HFH3,HLF,HMX1,HNF1,HNF3B,HOX13,HTF,IK1,IRF1,IRF7,ISRE,LMO2COM,LUN1,MEF2,MEIS1BHOXA9,MRF2,MYB,MYCMAX,MZF1,NFAT,NFKAPPAB,NFKAPPAB50,NFKAPPAB65,NFY,NKX25,NRSF…	Complete proteome,Cytoplasm,DNA-binding,Metal-binding,Nucleus,Phosphoprotein,Proteomics identification,Reference proteome,Transcription,Transcription regulation,Zinc,Zinc-finger,	chain:Zinc finger protein 395,modified residue,mutagenesis site,sequence conflict,short sequence motif:Nuclear export signal,zinc finger region:C2H2-type,	Placenta,Spleen,Testis,
8	144808105	144808105	1	NO	1.49303e-06	-0.0366568	none	YES	ZNF517	zinc finger protein 517(ZNF517)	ENSG00000197363; gene; protein_coding; ZNF517	CpG within intron/exon 9.229 kb downstream from TSS	Homo sapiens	8q24.3,					GO:0006351~transcription, DNA-templated,GO:0006355~regulation of transcription, DNA-templated,	GO:0005622~intracellular,GO:0005634~nucleus,	GO:0003676~nucleic acid binding,GO:0003677~DNA binding,GO:0046872~metal ion binding,	IPR001909:Krueppel-associated box,IPR007087:Zinc finger, C2H2,IPR013087:Zinc finger C2H2-type/integrase DNA-binding domain,IPR015880:Zinc finger, C2H2-like,			12477932,14702039,16344560,	R-HSA-212436:R-HSA-212436,	SM00349:KRAB,SM00355:ZnF_C2H2,	CEBP,FAC1,GATA,GATA2,GATA6,IK1,ISRE,MYCMAX,MYOGNF1,MZF1,NMYC,NRF2,P300,PAX2,PAX3,USF,YY1,	Complete proteome,DNA-binding,Metal-binding,Nucleus,Polymorphism,Reference proteome,Repeat,Transcription,Transcription regulation,Zinc,Zinc-finger,	chain:Zinc finger protein 517,domain:KRAB,sequence variant,zinc finger region:C2H2-type 1,zinc finger region:C2H2-type 10,zinc finger region:C2H2-type 2,zinc finger region:C2H2-type 3,zinc finger region:C2H2-type 4,zinc finger region:C2H2-type 5,zinc finger region:C2H2-type 6,zinc finger region:C2H2-type 7,zinc finger region:C2H2-type 8,zinc finger region:C2H2-type 9,	Brain,Oesophageal carcinoma,
9	17579752	17579759	8:17579752, 17579759	rs1306706711 at position1306706711:G/T MAF<0.01	5.05218e-07	0.0548172	PROMOTER	YES	SH3GL2	SH3 domain containing GRB2 like 2, endophilin A1(SH3GL2)	ENSG00000107295; gene; protein_coding; SH3GL2	CpGs in promoter and CpG island 686 and 693 bp downstream of TSS	Homo sapiens	9p22,		Apolipoproteins B,Cardiomegaly,Carotid artery stenosis|Carotid Stenosis,Cognitive performance,Creatinine,Echocardiography,Follicle Stimulating Hormone,Heart Failure,Iron,Leprosy,Multiple Sclerosis,Neoplasms,Parkinson Disease,Psychomotor Performance,Pulse,Respiratory Function Tests,smoking cessation,Tobacco Use Disorder,Walking,	CANCER,CARDIOVASCULAR,CHEMDEPENDENCY,IMMUNE,INFECTION,METABOLIC,NEUROLOGICAL,REPRODUCTION,	18239974:Alterations of SH3GL2 and CDKN2A loci have a synergistic role in the development of early-onset breast cancer.,18602463:These data implicate ataxin-2 to play a role in endocytic receptor cycling.,19165527:Using shotgun mass spectrometry, we found this protein differentially expressed in the dorsolateral prefrontal cortex from patients with schizophrenia.,20512084:SH3GL2 participates in t…	GO:0002090~regulation of receptor internalization,GO:0007018~microtubule-based movement,GO:0007165~signal transduction,GO:0007417~central nervous system development,GO:0019886~antigen processing and presentation of exogenous peptide antigen via MHC class II,GO:0042059~negative regulation of epidermal growth factor receptor signaling pathway,GO:0048488~synaptic vesicle endocytosis,	GO:0000139~Golgi membrane,GO:0005737~cytoplasm,GO:0005829~cytosol,GO:0005886~plasma membrane,GO:0030669~clathrin-coated endocytic vesicle membrane,GO:0045202~synapse,GO:0070062~extracellular exosome,	GO:0005515~protein binding,GO:0008289~lipid binding,GO:0042802~identical protein binding,	IPR001452:Src homology-3 domain,IPR004148:BAR domain,IPR011511:Variant SH3,IPR013315:Spectrin alpha chain, SH3 domain,IPR027267:Arfaptin homology (AH) domain/BAR domain,	hsa04144:Endocytosis,		10531379,10535961,10542231,10567358,10764144,10816441,11031247,11157096,11252894,11292345,11384986,11877424,11894095,11894096,12034747,12127567,12177062,12218189,12456676,12477932,12672817,14684745,15164053,15456872,15834155,15919751,15962011,16115810,16164598,16169070,16374509,16606361,16696976,16713569,17081983,17174262,17257598,17437541,18029348,18239974,18602463,19010793,19165527,19679847,197…	R-HSA-177504:R-HSA-177504,R-HSA-182971:R-HSA-182971,R-HSA-2132295:R-HSA-2132295,R-HSA-432720:R-HSA-432720,R-HSA-432722:R-HSA-432722,R-HSA-437239:R-HSA-437239,	SM00326:SH3,SM00721:BAR,	AML1,AP1,AP1FJ,AP2REP,AP4,AREB6,ARP1,BACH1,BACH2,BRACH,BRN2,CART1,CDC5,CDP,CDPCR3,CDPCR3HD,CEBP,CEBPA,CEBPB,CHOP,CHX10,COMP1,COUP,CREB,CREBP1,E47,E4BP4,ELK1,EN1,ER,EVI1,FAC1,FOXD3,FOXJ2,FOXO3,FOXO4,FREAC3,FREAC7,GATA,GATA1,GATA2,GCNF,HEN1,HFH3,HLF,HMX1,HNF1,HNF3B,HOX13,HOXA3,HSF1,IK1,IK3,IRF2,ISRE,LHX3,LMO2COM,LYF1,MEF2,MEIS1AHOXA9,MEIS1BHOXA9,MRF2,MSX1,MYB,MYOD,MYOGNF1,NCX,NF1,NFAT,NFE2,NFKAPPAB…	3D-structure,Coiled coil,Complete proteome,Cytoplasm,Endocytosis,Lipid-binding,Membrane,Phosphoprotein,Reference proteome,SH3 domain,	chain:Endophilin-A1,domain:BAR,domain:SH3,helix,modified residue,mutagenesis site,region of interest:Binds and tubulates liposomes,region of interest:Membrane-binding amphipathic helix,region of interest:Required for dimerization upon membrane association,strand,	Brain,Epithelium,Fetal brain,Human fetal brain,
9	136009696	136009696	1	NO	4.87835e-08	0.0720115	PROMOTER FLANK	NONE	NACC2*	NACC family member 2(NACC2)	ENSG00000148411; gene; protein_coding; NACC2	CpG 5’ 96 bp upstream from CTCF binding site in 3’exon of gene	Homo sapiens	9q34.3,		Body Fat Distribution,Insulin,Stroke,Tobacco Use Disorder,	CHEMDEPENDENCY,METABOLIC,NEUROLOGICAL,	22926524:RBB is a novel transcriptional repressor and an important regulator of p53 pathway.,	GO:0006351~transcription, DNA-templated,GO:0008284~positive regulation of cell proliferation,GO:0008285~negative regulation of cell proliferation,GO:0010608~posttranscriptional regulation of gene expression,GO:0016575~histone deacetylation,GO:0034629~cellular protein complex localization,GO:0045892~negative regulation of transcription, DNA-templated,GO:0051260~protein homooligomerization,GO:19004…	GO:0000790~nuclear chromatin,GO:0005634~nucleus,GO:0016581~NuRD complex,GO:0016604~nuclear body,	GO:0000978~RNA polymerase II core promoter proximal region sequence-specific DNA binding,GO:0001076~transcription factor activity, RNA polymerase II transcription factor binding,GO:0001078~transcriptional repressor activity, RNA polymerase II core promoter proximal region sequence-specific binding,GO:0004407~histone deacetylase activity,GO:0005515~protein binding,GO:0042803~protein homodimerizati…	IPR000210:BTB/POZ-like,IPR011333:BTB/POZ fold,IPR018379:BEN domain,			12477932,14702039,15164053,15489334,16341674,18976975,20379614,21988832,22926524,25609649,		SM00225:BTB,SM01025:SM01025,	AHR,AHRARNT,AML1,AP1,AP2,AP2GAMMA,AP4,AREB6,ARNT,ARP1,ATF6,BACH1,BACH2,BRACH,BRN2,CDC5,CDP,CDPCR3HD,CEBP,CETS1P54,CHX10,CMYB,CREB,CREBP1,CREBP1CJUN,E47,EN1,ER,EVI1,FOXJ2,FOXO1,FOXO4,FREAC3,FREAC4,GATA1,GATA2,GCNF,GFI1,GR,HAND1E47,HEN1,HFH3,HMX1,HNF1,HNF4,HOX13,HSF2,HTF,IK1,IK2,IRF7,LHX3,LMO2COM,LUN1,MAZR,MEF2,MEIS1BHOXA9,MIF1,MRF2,MSX1,MYB,MYCMAX,MYOD,MYOGNF1,MZF1,NCX,NFE2,NFKAPPAB,NFKB,NFY,NKX25…	Complete proteome,Isopeptide bond,Nucleus,Reference proteome,Repressor,Transcription,Transcription regulation,Ubl conjugation,	chain:Nucleus accumbens-associated protein 2,domain:BEN,domain:BTB,	Skin,
9	137578871	137578871	1	NO	3.82352e-185	0.0536299	PROMOTER	YES	DPH7	diphthamide biosynthesis 7(DPH7)	ENSG00000148399; gene; protein_coding; DPH7	CpG in promoter and CpG island 54 bp downstream of TSS	Homo sapiens	9q34.3,	Diphthamide is a post-translationally modified histidine residue present in elongation factor 2, and is the target of diphtheria toxin. This gene encodes a protein that contains a WD-40 domain, and is thought to be involved in diphthamide biosynthesis. A similar protein in yeast functions as a methylesterase, converting methylated diphthine to diphthine, which can then undergo amidation to produc…	Tobacco Use Disorder,	CHEMDEPENDENCY,		GO:0017183~peptidyl-diphthamide biosynthetic process from peptidyl-histidine,		GO:0061685~diphthine methylesterase activity,	IPR001680:WD40 repeat,IPR015943:WD40/YVTN repeat-like-containing domain,IPR017986:WD40-repeat-containing domain,IPR019775:WD40 repeat, conserved site,			12477932,14702039,15164053,15489334,17207965,19965467,20379614,22658674,23486472,25011449,26496610,	R-HSA-5358493:R-HSA-5358493,	SM00320:WD40,	AML1,AP4,AREB6,ATF6,CDP,CEBPB,CMYB,COMP1,E2F,E47,EN1,EVI1,FREAC7,GATA1,GCNF,HNF4,IK2,LYF1,MEF2,MIF1,MRF2,MSX1,MYB,MYCMAX,MYOD,MYOGNF1,NFY,NKX25,NMYC,NRF2,NRSF,OCT1,PAX6,PBX1,POU3F2,RFX1,ROAZ,RORA2,SPZ1,SREBP1,SRF,TAL1BETAE47,TAXCREB,TBP,USF,ZIC3,	Complete proteome,Hydrolase,Phosphoprotein,Polymorphism,Reference proteome,Repeat,WD repeat,	chain:WD repeat-containing protein 85,repeat:WD 1,repeat:WD 2,repeat:WD 3,sequence variant,	Brain,Placenta,Skin,
10	30058966	30058966	1	NO	9.29015e-146	-0.000149429	PROMOTER	YES	JCAD (KIAA1462)	KIAA1211(KIAA1211)	ENSG00000165757; gene; protein_coding; KIAA1462	CpG in internal promoter in intron 56.528 downstream of TSS	Homo sapiens	10p11.23,		Alzheimer's disease ,Coronary Artery Disease,	CARDIOVASCULAR,NEUROLOGICAL,	21088011:KIAA1462 gene encodes a yet uncharacterized protein, on chromosome 10p11.23 with genome-wide significant association for CAD/MI,24349219:Results in this study identify the KIAA1462 locus as a candidate locus for late onset Alzheimer disease in APOE4 carriers.,	GO:0007155~cell adhesion,	GO:0005911~cell-cell junction,GO:0005912~adherens junction,					10819331,12477932,14702039,19204726,21088011,21378988,21884682,24255178,24349219,24457600,			AML1,AREB6,ARNT,ATF,BACH2,CDC5,CDP,CEBP,CHX10,COMP1,EN1,FOXJ2,FOXO3,FOXO4,FREAC2,FREAC7,GATA1,GCNF,HEN1,HFH3,HMX1,HNF3B,IK2,LYF1,MEF2,MYCMAX,NCX,NFAT,NFKAPPAB,NKX25,NKX61,OCT1,PAX2,POU3F2,POU6F1,PPARG,RFX1,ROAZ,RORA2,S8,SREBP1,TAL1BETAITF2,TATA,TBP,TCF11,TST1,USF,XBP1,	Cell adhesion,Cell junction,Complete proteome,Phosphoprotein,Polymorphism,Reference proteome,	chain:Uncharacterized protein KIAA1462,compositionally biased region:Poly-Glu,compositionally biased region:Pro-rich,compositionally biased region:Ser-rich,modified residue,sequence conflict,sequence variant,	Brain,Lymph node,Uterus,
10	109892970	109892970	1	rs765519592:G/A MAF<0.01	1.85189e-08	-0.109333	PROMOTER FLANK	NONE	XPNPEP1*	X-prolyl aminopeptidase 1(XPNPEP1)	ENSG00000108039; gene; protein_coding; XPNPEP1	CpG in promoter flank within intron of gene 30.583 kb down stream of TSS	Homo sapiens	10q25.3,	This gene encodes the cytosolic form of a metalloaminopeptidase that catalyzes the cleavage of the N-terminal amino acid adjacent to a proline residue. The gene product may play a role in degradation and maturation of tachykinins, neuropeptides, and peptide hormones. Alternative splicing results in multiple transcript variants.[provided by RefSeq, Nov 2009],	Alzheimer's disease ,biliary atresia,Tobacco Use Disorder,	CHEMDEPENDENCY,METABOLIC,NEUROLOGICAL,	19126663:These data suggest that progesterone-induced increases in AP-P may contribute to the development of oral contraceptive pill-induced hypertension in susceptible Women.,	GO:0006508~proteolysis,GO:0010815~bradykinin catabolic process,	GO:0005737~cytoplasm,GO:0070062~extracellular exosome,	GO:0004177~aminopeptidase activity,GO:0016787~hydrolase activity,GO:0030145~manganese ion binding,GO:0042803~protein homodimerization activity,GO:0046872~metal ion binding,GO:0070006~metalloaminopeptidase activity,	IPR000587:Creatinase,IPR000994:Peptidase M24, structural domain,IPR001131:Peptidase M24B, X-Pro dipeptidase/aminopeptidase P, conserved site,			10871044,11106490,12477932,12665801,14702039,1510698,15164054,15489334,16169070,16344560,16385451,17043677,18029348,18515364,19126663,20379614,20460270,21052031,21900206,22658674,22863883,22939629,23314748,23376485,23533145,23824909,25921289,26186194,26344197,3141711,8125298,9465902,			AML1,AP1,AP1FJ,AP4,AREB6,ARNT,ARP1,ATF,ATF6,BACH1,BACH2,CDC5,CDP,CDPCR3,CEBP,CEBPB,CETS1P54,COMP1,COUP,CREBP1,E2F,E47,E4BP4,ELK1,EN1,ER,EVI1,FOXO1,FOXO4,FREAC2,FREAC4,GATA1,GATA2,GCNF,GR,HAND1E47,HEN1,HFH1,HFH3,HLF,HMX1,HNF1,HNF4,HTF,IK2,IRF2,LMO2COM,MEIS1BHOXA9,MRF2,MYB,MYCMAX,MYOD,NCX,NF1,NFAT,NFE2,NFKAPPAB,NFKAPPAB50,NFKB,NKX22,NKX25,NKX61,OCT1,OLF1,PAX2,PAX5,PAX6,PBX1,POU3F2,PPARA,PPARG,ROAZ,…	3D-structure,Acetylation,Alternative splicing,Aminopeptidase,Complete proteome,Cytoplasm,Direct protein sequencing,Hydrolase,Manganese,Metal-binding,Metalloprotease,Protease,Proteomics identification,Reference proteome,	chain:Xaa-Pro aminopeptidase 1,helix,metal ion-binding site:Manganese 1,metal ion-binding site:Manganese 2,modified residue,mutagenesis site,sequence conflict,splice variant,strand,turn,	Adipose tissue,Colon,Lymphocyte,Ovary,Pancreatic adenocarcinoma,Placenta,Platelet,Small intestine,
11	380196	380196	1	rs1344779945:G/A/C MAF<0.01	5.37507e-06	-0.0493611	none	YES	B4GALNT4	beta-1,4-N-acetyl-galactosaminyltransferase 4(B4GALNT4)	ENSG00000182272; gene; protein_coding; B4GALNT4	CpG in CpG island within exon of gene 10.697 kb downstream of TSS	Homo sapiens	11p15.5,				15044014:molecular cloning and characterization; specificity toward oligosaccharide acceptor substrates was quite similar to beta4GalNAc-T3 in vitro but the tissue distributions of the two enzymes were quite different,18048353:betaGT3 and betaGT4, that are able to transfer GalNAc to GlcNAc in beta1,4-linkage display the necessary glycoprotein specificity in vivo.,22722937:Molecular basis for prot…		GO:0016021~integral component of membrane,GO:0032580~Golgi cisterna membrane,	GO:0008376~acetylgalactosaminyltransferase activity,GO:0033842~N-acetyl-beta-glucosaminyl-glycoprotein 4-beta-N-acetylgalactosaminyltransferase activity,	IPR008428:Chondroitin N-acetylgalactosaminyltransferase,IPR011658:PA14,			12477932,14702039,15044014,15146197,18048353,18854154,22722937,22722940,25858323,26186194,		SM00758:PA14,	AHRARNT,AP1,AP1FJ,AP2REP,AP4,AREB6,ARNT,ARP1,ATF,BACH1,BACH2,BRACH,CART1,CHX10,COMP1,COUP,CP2,CREB,CREBP1,CREBP1CJUN,E2F,E47,EGR3,ELK1,ER,FOXD3,GATA1,GATA2,GCNF,HAND1E47,HEN1,HMX1,HNF3B,HNF4,HOX13,HSF1,HSF2,IK3,LUN1,LYF1,MAX,MAZR,MEF2,MSX1,MYCMAX,NCX,NFAT,NFE2,NFKAPPAB50,NFKB,NKX22,NMYC,NRSF,OCT1,OLF1,P53,PAX3,PAX4,PAX5,PAX6,PPARA,RFX1,RREB1,RSRFC4,SEF1,SOX5,SP1,SPZ1,SREBP1,STAT,STAT5B,TAXCREB,TB…	Complete proteome,Glycoprotein,Golgi apparatus,Membrane,Polymorphism,Reference proteome,Signal-anchor,Transferase,Transmembrane,Transmembrane helix,	chain:N-acetyl-beta-glucosaminyl-glycoprotein 4-beta-N-acetylgalactosaminyltransferase 1,compositionally biased region:Pro-rich,glycosylation site:N-linked (GlcNAc...),sequence conflict,sequence variant,topological domain:Cytoplasmic,topological domain:Lumenal,transmembrane region,	Cerebellum,
11	636713	636716	4: 636713, 636716	NO	2.46987e-06	0.118297	PROMOTER	YES	DRD4	dopamine receptor D4(DRD4)	DRD4	CpG island 812 and 816 bp upstream from TSS	Homo sapiens
11	637554	637571	18: 637554, 637571	rs145562859 at position 637554:G/A/C/T MAF<0.01 rs749224739 at position 637571:G/A/T MAF<0.01	1.8818e-06	0.0360503	PROMOTER	YES	DRD4	dopamine receptor D4(DRD4)	ENSG00000069696; gene; protein_coding; DRD4	CpG promoter and CpG island 812 and 816 bp upstream from TSS	Homo sapiens	11p15.5,	This gene encodes the D4 subtype of the dopamine receptor. The D4 subtype is a G-protein coupled receptor which inhibits adenylyl cyclase. It is a target for drugs which treat schizophrenia and Parkinson disease. Mutations in this gene have been associated with various behavioral phenotypes, including autonomic nervous system dysfunction, attention deficit/hyperactivity disorder, and the personal…	academic achievement personality traits,adaptability trait,ADHD,ADHD | attention-deficit hyperactivity disorder,aggressive behavior oppositional disorder,alcohol,alcohol abuse,alcohol abuse smoking behavior,alcohol abuse; blood pressure, arterial,alcohol consumption,alcohol craving cue-reactivity,Alcoholism,Alzheimer's disease ,anger and forgiveness traits,anorexia nervosa perfectionism,antisocia…	AGING,CANCER,CHEMDEPENDENCY,DEVELOPMENTAL,METABOLIC,NEUROLOGICAL,NORMALVARIATION,OTHER,PHARMACOGENOMIC,PSYCH,REPRODUCTION,UNKNOWN,VISION,	11756666:we propose that this allele originated as a rare mutational event that nevertheless increased to high frequency in human populations by positive selection.,11803441:No association between dopamine D4 receptor gene variants and novelty seeking was found in Swedish adults.,11803443:The DRD4 gene plays a role in the development of attachment behavior in low-risk, non-clinical populations.,1…	GO:0000187~activation of MAPK activity,GO:0001662~behavioral fear response,GO:0001963~synaptic transmission, dopaminergic,GO:0001975~response to amphetamine,GO:0006874~cellular calcium ion homeostasis,GO:0007194~negative regulation of adenylate cyclase activity,GO:0007195~adenylate cyclase-inhibiting dopamine receptor signaling pathway,GO:0007212~dopamine receptor signaling pathway,GO:0008344~adu…	GO:0005886~plasma membrane,GO:0005887~integral component of plasma membrane,GO:0016020~membrane,GO:0098794~postsynapse,	GO:0001588~dopamine neurotransmitter receptor activity, coupled via Gs,GO:0001591~dopamine neurotransmitter receptor activity, coupled via Gi/Go,GO:0004952~dopamine neurotransmitter receptor activity,GO:0005515~protein binding,GO:0008144~drug binding,GO:0015459~potassium channel regulator activity,GO:0017124~SH3 domain binding,GO:0035240~dopamine binding,GO:0042802~identical protein binding,	IPR000276:G protein-coupled receptor, rhodopsin-like,IPR000929:Dopamine receptor family,IPR002185:Dopamine D4 receptor,IPR017452:GPCR, rhodopsin-like, 7TM,	hsa04080:Neuroactive ligand-receptor interaction,hsa04728:Dopaminergic synapse,	143465~Attention deficit-hyperactivity disorder,601696~Novelty seeking personality,Autonomic nervous system dysfunction~Autonomic nervous system dysfunction,	10050966,11054768,11054777,11126393,11140838,11244477,11244482,11282178,11324944,11353451,11354829,11409696,11431226,11443530,11449395,11449401,11496369,11583250,11684336,11718085,11728608,11756666,11803441,11803443,11866166,11901357,11950104,11986982,11992558,11992560,12140774,12142540,12192615,12192624,12192625,12210280,12223255,12232779,12297500,12393313,12452539,12497608,12497614,12509874,125…	R-HSA-390651:R-HSA-390651,R-HSA-418594:R-HSA-418594,	SM01381:SM01381,	AHR,AHRARNT,AML1,AP4,AREB6,ARNT,ATF,CEBP,CMYB,COUP,CREB,CREBP1,E47,EGR3,ER,FREAC3,GATA1,GATA2,GCNF,HEN1,HNF4,IRF7,LMO2COM,MAZR,MEIS1,MIF1,MYB,MYCMAX,MZF1,NF1,NFKAPPAB,NFKAPPAB50,NFY,NMYC,NRSF,OCT1,P53,PAX5,PAX6,PBX1,PPARA,PPARG,SPZ1,SREBP1,SRF,STAT3,TATA,TCF11,USF,YY1,ZIC3,	Biological rhythms,Cell membrane,Complete proteome,Disulfide bond,G-protein coupled receptor,Glycoprotein,Membrane,Polymorphism,Receptor,Reference proteome,Repeat,Transducer,Transmembrane,Transmembrane helix,Ubl conjugation,	chain:D(4) dopamine receptor,disulfide bond,glycosylation site:N-linked (GlcNAc...),region of interest:7 X 16 AA approximate tandem repeats of [PA]-A-P-G-L-P-[PQR]-[DG]-P-C-G-P-D-C-A- P,repeat:1; approximate,repeat:2,repeat:3,repeat:4,repeat:5,repeat:6,repeat:7; approximate,sequence variant,topological domain:Cytoplasmic,topological domain:Extracellular,transmembrane region,	Brain,
11	698970	698970	1	NO	4.84089e-07	-0.106009	none	NONE	DEAF1*	DEAF1, transcription factor(DEAF1)	ENSG00000177030; gene; protein_coding; DEAF1 | ENSG00000177106; gene; protein_coding; EPS8L2 | ENSG00000177042; gene; protein_coding; TMEM80	CpG 21.903 kb upstream from TSS	Homo sapiens	11p15.5,	This gene encodes a zinc finger domain-containing protein that functions as a regulator of transcription. The encoded proteins binds to its own promoter as well as to that of several target genes. Activity of this protein is important in the regulation of embryonic development. Mutations in this gene have been found in individuals with autosomal dominant mental retardation. Alternative splicing r…			11705868:The spn gene was mutated in the primary CRC, the expression of SPN was primarily cytoplasmic in nonmucinous CRCs and nuclear in mucinous CRCs.,15161925:DEAF1 has nuclear export signal and protein interaction domains,16467535:Cell-specific regulation by Deaf-1 could underlie region-specific alterations in 5-HT1A receptor expression in different mood disorders.,18561871:In this study the N…	GO:0001662~behavioral fear response,GO:0001843~neural tube closure,GO:0006357~regulation of transcription from RNA polymerase II promoter,GO:0006366~transcription from RNA polymerase II promoter,GO:0007281~germ cell development,GO:0008542~visual learning,GO:0009653~anatomical structure morphogenesis,GO:0033599~regulation of mammary gland epithelial cell proliferation,GO:0045892~negative regulatio…	GO:0005576~extracellular region,GO:0005634~nucleus,GO:0005654~nucleoplasm,GO:0005667~transcription factor complex,GO:0005730~nucleolus,GO:0005737~cytoplasm,	GO:0003677~DNA binding,GO:0003700~transcription factor activity, sequence-specific DNA binding,GO:0005515~protein binding,GO:0046872~metal ion binding,	IPR000770:SAND domain,IPR002893:Zinc finger, MYND-type,IPR010919:SAND domain-like,IPR024119:Transcription factor DEAF-1,		615828~Mental retardation, autosomal dominant 24,	10521432,11427895,11705868,11751867,12477932,15161925,15302935,15489334,16169070,16467535,18561871,18826651,19565498,19668219,20226168,20368287,21076407,21900206,21988832,22321011,22328058,22442688,23080069,23372760,23846693,24668509,24726472,25187368,26048982,26271982,8889548,9417089,9773984,		SM00258:SAND,	AHR,AHRARNT,AML1,AP1,AP1FJ,AP4,AREB6,ARNT,ATF,BACH1,BACH2,CDPCR3,CEBP,CETS1P54,CHOP,CMYB,COUP,CREB,CREBP1,E2F,ER,EVI1,FOXJ2,FREAC3,GATA1,GATA2,GCNF,GR,HEN1,HMX1,HNF1,HNF3B,HNF4,HSF1,LMO2COM,MAX,MEF2,MEIS1,MEIS1AHOXA9,MIF1,MRF2,MYB,MYCMAX,MYOD,MYOGNF1,NF1,NFE2,NFKAPPAB,NFY,NKX61,NMYC,NRSF,OCT1,P53,PAX2,PAX4,PAX5,PAX6,PPARA,PPARG,RFX1,ROAZ,RORA2,SREBP1,SRF,SRY,STAT3,STAT5A,TAL1BETAE47,TAXCREB,TCF11…	3D-structure,Alternative splicing,Complete proteome,Cytoplasm,Developmental protein,Disease mutation,DNA-binding,Mental retardation,Metal-binding,Neurogenesis,Nucleus,Phosphoprotein,Polymorphism,Proteomics identification,Reference proteome,Secreted,Transcription,Transcription regulation,Zinc,Zinc-finger,	chain:Deformed epidermal autoregulatory factor 1 homolog,compositionally biased region:Ala-rich,compositionally biased region:Pro-rich,domain:SAND,helix,modified residue,mutagenesis site,sequence conflict,sequence variant,short sequence motif:Nuclear localization signal,splice variant,strand,turn,zinc finger region:MYND-type,	Brain,Caudate nucleus,Choriocarcinoma,Colon,Colon adenocarcinoma,Epithelium,Mammary gland,Ovary,
11	698970	698970	1						EPS8L2*	EPS8 like 2(EPS8L2)	ENSG00000177030; gene; protein_coding; DEAF1 | ENSG00000177106; gene; protein_coding; EPS8L2 | ENSG00000177042; gene; protein_coding; TMEM80	CpG in intron 4.532 kb downstream of TSS	Homo sapiens	11p15.5,	This gene encodes a member of the EPS8 gene family. The encoded protein, like other members of the family, is thought to link growth factor stimulation to actin organization, generating functional redundancy in the pathways that regulate actin cytoskeletal remodeling. [provided by RefSeq, Dec 2008],	Body Weight,Inflammatory Bowel Diseases,	IMMUNE,METABOLIC,	26282398:frame-shift variant (c.1014delC; p.Ser339Alafs*15) was identified in EPS8L2, encoding Epidermal growth factor receptor Pathway Substrate 8 L2, a protein of hair cells' stereocilia previously implicated in progressive deafness in the mouse,	GO:0007266~Rho protein signal transduction,GO:0035023~regulation of Rho protein signal transduction,GO:0043547~positive regulation of GTPase activity,GO:0098609~cell-cell adhesion,GO:1900029~positive regulation of ruffle assembly,	GO:0005737~cytoplasm,GO:0005886~plasma membrane,GO:0005913~cell-cell adherens junction,GO:0031982~vesicle,GO:0032587~ruffle membrane,GO:0043234~protein complex,GO:0070062~extracellular exosome,	GO:0003779~actin binding,GO:0005089~Rho guanyl-nucleotide exchange factor activity,GO:0030676~Rac guanyl-nucleotide exchange factor activity,GO:0098641~cadherin binding involved in cell-cell adhesion,	IPR001452:Src homology-3 domain,IPR006020:Phosphotyrosine interaction domain,IPR011993:Pleckstrin homology-like domain,IPR013625:Tensin phosphotyrosine-binding domain,			12477932,12620401,14565974,14702039,15489334,15498874,16083285,18029348,19056867,19190083,19199708,20467437,21832049,21900206,21988832,23376485,23533145,25468996,25814554,26282398,26344197,26673895,8125298,		SM00326:SH3,SM00462:PTB,	AHRARNT,AML1,AP1,AP1FJ,AP2REP,AP4,AREB6,ARNT,BACH1,BACH2,BRN2,CDP,CDPCR3,CEBP,CETS1P54,COUP,E2F,ELK1,EVI1,FAC1,FOXJ2,FREAC3,GATA1,GATA2,GCNF,HEN1,HMX1,HNF1,HNF3B,HNF4,HSF1,HSF2,HTF,IK3,ISRE,LUN1,MAX,MEF2,MEIS1AHOXA9,MRF2,MYCMAX,MYOGNF1,NF1,NFE2,NFKAPPAB,NFKB,NFY,NKX61,NMYC,NRSF,OCT1,OLF1,P53,PAX2,PAX3,PAX4,PAX5,PPARA,RFX1,RORA1,RORA2,RP58,SEF1,SRF,SRY,STAT3,STAT5A,TAXCREB,TCF11,USF,XBP1,YY1,ZID,	3D-structure,Alternative splicing,Complete proteome,Cytoplasm,Phosphoprotein,Proteomics identification,Reference proteome,SH3 domain,	chain:Epidermal growth factor receptor kinase substrate 8-like protein 2,domain:PID,domain:SH3,helix,modified residue,sequence conflict,splice variant,strand,turn,	Brain,Brain cortex,Kidney,Placenta,Prostate,
11	698970	698970	1						TMEM80	transmembrane protein 80 (TMEM80)	ENSG00000177030; gene; protein_coding; DEAF1 | ENSG00000177106; gene; protein_coding; EPS8L2 | ENSG00000177042; gene; protein_coding; TMEM80	CpG in intron 3.542 kb downstream of TSS	Homo sapiens	11p15.5,						GO:0005929~cilium,GO:0016021~integral component of membrane,GO:0035869~ciliary transition zone,		IPR019184:Uncharacterised protein family, transmembrane-17,			12477932,8889548,			AHRARNT,AML1,AP1,AP1FJ,AP4,AREB6,ARNT,BACH1,BACH2,CDPCR3,CEBP,CETS1P54,COUP,E2F,EVI1,FAC1,FOXJ2,GATA1,GATA2,GCNF,HEN1,HMX1,HNF1,HNF3B,HNF4,HSF1,MAX,MEF2,MEIS1AHOXA9,MRF2,MYCMAX,MYOGNF1,NF1,NFE2,NFY,NKX61,NMYC,NRSF,OCT1,P53,PAX2,PAX4,PAX5,PPARA,RFX1,ROAZ,RORA2,SRF,SRY,STAT3,STAT5A,TAL1BETAE47,TAXCREB,TCF11,USF,XBP1,YY1,ZID,	Alternative splicing,Cell projection,Complete proteome,Membrane,Reference proteome,Transmembrane,Transmembrane helix,	chain:Transmembrane protein 80,splice variant,transmembrane region,	Colon,Placenta,
11	4594214	4594214	1	rs781255764:G/A/T MAF <0.01	7.63245e-07	-0.0547571	none	NONE	OR52I1	olfactory receptor family 52 subfamily I member 1(OR52I1)	ENSG00000232268; gene; protein_coding; OR52I1	CpG within exon 600 bp downstream of TSS	Homo sapiens	11p15.4,	Olfactory receptors interact with odorant molecules in the nose, to initiate a neuronal response that triggers the perception of a smell. The olfactory receptor proteins are members of a large family of G-protein-coupled receptors (GPCR) arising from single coding-exon genes. Olfactory receptors share a 7-transmembrane domain structure with many neurotransmitter and hormone receptors and are resp…	Calcium,diabetes, type 2,	METABOLIC,	12732197:This publication uses 'GPR134' as a name for this gene.,	GO:0007165~signal transduction,GO:0007186~G-protein coupled receptor signaling pathway,GO:0050911~detection of chemical stimulus involved in sensory perception of smell,	GO:0005886~plasma membrane,GO:0016021~integral component of membrane,	GO:0004930~G-protein coupled receptor activity,GO:0004984~olfactory receptor activity,	IPR000276:G protein-coupled receptor, rhodopsin-like,IPR000725:Olfactory receptor,IPR017452:GPCR, rhodopsin-like, 7TM,	hsa04740:Olfactory transduction,		12732197,14983052,19795399,	R-HSA-381753:R-HSA-381753,		AP4,GR,MYOGNF1,NRSF,	Cell membrane,Complete proteome,Disulfide bond,G-protein coupled receptor,Glycoprotein,Membrane,Olfaction,Polymorphism,Receptor,Reference proteome,Sensory transduction,Transducer,Transmembrane,Transmembrane helix,	chain:Olfactory receptor 52I1,disulfide bond,glycosylation site:N-linked (GlcNAc...),sequence variant,topological domain:Cytoplasmic,topological domain:Extracellular,transmembrane region,
11	116790853	116790853	1	rs140178861:G/A/T MAF<0.01	2.3381e-06	-0.0423355	CTCF binding site	NONE	APOA5	apolipoprotein A5(APOA5)	ENSG00000110243; gene; protein_coding; APOA5	CpG in CTCF within exon 1.567 downstream of TSS	Homo sapiens	11q23,	The protein encoded by this gene is an apolipoprotein that plays an important role in regulating the plasma triglyceride levels, a major risk factor for coronary artery disease. It is a component of high density lipoprotein and is highly similar to a rat protein that is upregulated in response to liver injury. Mutations in this gene have been associated with hypertriglyceridemia and hyperlipoprot…	aging,Alzheimer's Disease,Alzheimer's disease ,anthropometric measures,ApoA5 diabetes, type 2 triglycerides,atherosclerosis,atherosclerosis, carotid,atherosclerosis, coronary,atherosclerosis, coronary lipoprotein triglycerides,atherosclerosis, coronary; lipoprotein,atherosclerosis, generalized,Atherosclerosis|Cardiovascular Diseases|Metabolic Syndrome X|Obesity,Atherosclerosis|Metabolic Syndrome …	AGING,CANCER,CARDIOVASCULAR,DEVELOPMENTAL,HEMATOLOGICAL,IMMUNE,INFECTION,METABOLIC,NEUROLOGICAL,NORMALVARIATION,OTHER,PHARMACOGENOMIC,RENAL,REPRODUCTION,UNKNOWN,	11588264:an important determinant of plasma triglyceride levels,12417270:Polymorphism in the apoAV gene influences serum TG in populations of different ethnicities,12417524:Two haplotypes are found in 25-50% of subjects, supporting the contribution of common variation to quantitative phenotypes.,12417525:Variation in APOA5 is associated with differences in triglycerides in healthy men.,12615678:R…	GO:0006641~triglyceride metabolic process,GO:0006695~cholesterol biosynthetic process,GO:0006869~lipid transport,GO:0010873~positive regulation of cholesterol esterification,GO:0010898~positive regulation of triglyceride catabolic process,GO:0010902~positive regulation of very-low-density lipoprotein particle remodeling,GO:0019433~triglyceride catabolic process,GO:0030300~regulation of intestinal…	GO:0005576~extracellular region,GO:0005615~extracellular space,GO:0034361~very-low-density lipoprotein particle,GO:0034362~low-density lipoprotein particle,GO:0034364~high-density lipoprotein particle,GO:0042627~chylomicron,GO:0072562~blood microparticle,	GO:0005543~phospholipid binding,GO:0008047~enzyme activator activity,GO:0008201~heparin binding,GO:0008289~lipid binding,GO:0015485~cholesterol binding,GO:0017127~cholesterol transporter activity,GO:0019899~enzyme binding,GO:0031210~phosphatidylcholine binding,GO:0035473~lipase binding,GO:0050750~low-density lipoprotein particle receptor binding,GO:0060228~phosphatidylcholine-sterol O-acyltransfe…	IPR000074:Apolipoprotein A1/A4/E,	hsa03320:PPAR signaling pathway,	144650~Hyperchylomicronemia, late-onset,145750~Hypertriglyceridemia, susceptibility to,	11577099,11588264,12417270,12417524,12417525,12436249,12477932,12615678,12637506,12671030,12676816,12697303,12709436,12747596,12752569,12810715,12818421,12899628,12915450,12920097,12937897,12951359,12975309,14613578,14729863,14732475,14959997,14984471,15046561,15108119,15117734,15131258,15135251,15151505,15157276,15177130,15178420,15300628,15306190,15317819,15342688,15369751,15447887,15489334,155…	R-HSA-174800:R-HSA-174800,R-HSA-1989781:R-HSA-1989781,		AHRARNT,AP4,AREB6,ATF6,BRACH,CDP,CDPCR1,CEBP,CHOP,COMP1,E47,EVI1,GATA,GATA1,GCNF,HEN1,HNF3B,IK1,MYCMAX,NCX,NFAT,NMYC,NRSF,OCT1,P53,PAX2,PAX6,PPARG,ROAZ,RORA2,SRF,STAT3,STAT5A,STAT5B,TCF11,USF,YY1,	Chylomicron,Coiled coil,Complete proteome,Disease mutation,HDL,Lipid transport,Lipoprotein,Phosphoprotein,Polymorphism,Proteomics identification,Reference proteome,Secreted,Signal,Transport,VLDL,	chain:Apolipoprotein A-V,modified residue,sequence variant,signal peptide,	Liver,
13	22736010	22736010	1	rs142584431:G/C MAF 0.01	6.70048e-06	-0.166417	none	NONE	AL512484.1	novel transcript	AL512484.1-SNORD36	CpG intergenic	Homo sapiens
13	22736010	22736010							SNORD36
13	113405896	113405896	1	rs1386106541:G/A/C MAF<0.01	3.78796e-07	-0.0682837	none	NONE	ADPRHL1*	ADP-ribosylhydrolase like 1(ADPRHL1)	ENSG00000153531; gene; protein_coding; ADPRHL1	CpG within last exon of gene 47.628 kb downstream of TSS	Homo sapiens	13q34,	ADP-ribosylation is a reversible posttranslational modification used to regulate protein function. ADP-ribosyltransferases (see ART1; MIM 601625) transfer ADP-ribose from NAD+ to the target protein, and ADP-ribosylhydrolases, such as ADPRHL1, reverse the reaction (Glowacki et al., 2002 [PubMed 12070318]).[supplied by OMIM, Mar 2008],				GO:0006886~intracellular protein transport,GO:0031338~regulation of vesicle fusion,GO:0051725~protein de-ADP-ribosylation,GO:0090630~activation of GTPase activity,	GO:0005622~intracellular,GO:0012505~endomembrane system,	GO:0000287~magnesium ion binding,GO:0003875~ADP-ribosylarginine hydrolase activity,GO:0005096~GTPase activator activity,GO:0017137~Rab GTPase binding,	IPR005502:ADP-ribosylation/Crystallin J1,IPR012108:ADP-ribosylarginine hydrolase,			12070318,12477932,15057823,15489334,17207965,27217161,			AML1,AP2REP,BACH1,BACH2,CEBP,CHOP,EVI1,FOXO1,FOXO3,FOXO4,GATA,GCNF,HEN1,LMO2COM,LUN1,MYOGNF1,MZF1,NFKAPPAB65,NRSF,OCT1,P53,PPARG,SEF1,STAT5A,TATA,TCF11,	Alternative splicing,Complete proteome,Hydrolase,Phosphoprotein,Polymorphism,Proteomics identification,Reference proteome,	chain:[Protein ADP-ribosylarginine] hydrolase- like protein 1,sequence variant,splice variant,	Ovary,
13	114055314	114055314	1	NO	1.07448e-06	-0.133842	none	NONE	RASA3* *	RAS p21 protein activator 3(RASA3)	ENSG00000185989; gene; protein_coding; RASA3	CpG within intron of gene 73.375 kb downstream of TSS	Homo sapiens	13q34,	This gene encodes a protein that binds inositol 1,3,4,5-tetrakisphosphate and stimulates the GTPase activity of Ras p21. This protein functions as a negative regulator of the Ras signalling pathway. It is localized to the cell membrane via a pleckstrin homology (PH) domain in the C-terminal region. Alternative splicing results in multiple transcript variants. [provided by RefSeq, Mar 2016],			12356770:role in intracellular calcium homeostasis,19433443:model in which the Ras GAP-related domain of GAP1(IP4BP) functions to stabilize the switch II region of Rap1, allowing stabilization of the transition state during GTP hydrolysis initiated by the arginine finger,25294679:the function of RASA3 during megakaryopoiesis, megakaryocyte adhesion and migration as well as integrin signaling has …	GO:0000165~MAPK cascade,GO:0007165~signal transduction,GO:0043547~positive regulation of GTPase activity,GO:0046580~negative regulation of Ras protein signal transduction,GO:0051209~release of sequestered calcium ion into cytosol,	GO:0005737~cytoplasm,GO:0005829~cytosol,GO:0031235~intrinsic component of the cytoplasmic side of the plasma membrane,	GO:0005096~GTPase activator activity,GO:0015278~calcium-release channel activity,GO:0046872~metal ion binding,	IPR000008:C2 calcium-dependent membrane targeting,IPR001562:Zinc finger, Btk motif,IPR001849:Pleckstrin homology domain,IPR001936:Ras GTPase-activating protein,IPR008936:Rho GTPase activation protein,IPR011993:Pleckstrin homology-like domain,IPR023152:Ras GTPase-activating protein, conserved site,	hsa04014:Ras signaling pathway,		10049724,10828023,10869341,11350068,12356770,12477932,14702039,15592455,16344560,18952607,19433443,2158984,21832049,22939629,23221813,25294679,26344197,26496610,26631746,7637787,7691175,7782336,8645140,9382842,9388588,	R-HSA-5658442:R-HSA-5658442,	SM00107:BTK,SM00233:PH,SM00239:C2,SM00323:RasGAP,	AHRARNT,AML1,AP1,AP4,AREB6,ATF,ATF6,BRACH,CDP,CDPCR3HD,CHOP,CMYB,COUP,CREB,CREBP1,CREBP1CJUN,E2F,E4BP4,EGR1,ELK1,ER,FAC1,FOXJ2,FOXO1,FOXO3,FOXO4,FREAC7,GCNF,GR,HAND1E47,HEN1,HFH3,HLF,HMX1,HNF1,HNF3B,HNF4,HOX13,HOXA3,HTF,IK1,IK3,IRF2,IRF7,LMO2COM,LUN1,MAX,MEF2,MRF2,MYOGNF1,MZF1,NFAT,NFKAPPAB,NFKB,NKX3A,OCT,OLF1,PAX2,PAX3,PAX4,PAX5,POU3F2,PPARA,PPARG,RORA1,RSRFC4,SP1,SREBP1,SRF,SRY,STAT1,STAT3,STAT…	Alternative splicing,Cell membrane,Complete proteome,GTPase activation,Membrane,Metal-binding,Phosphoprotein,Reference proteome,Repeat,Zinc,Zinc-finger,	chain:Ras GTPase-activating protein 3,domain:C2 1,domain:C2 2,domain:PH,domain:Ras-GAP,modified residue,mutagenesis site,sequence conflict,zinc finger region:Btk-type,	Blood,Brain,Peripheral blood,Platelet,Testis,
14	94569731	94569731	1	rs13306797:G/A MAF 0.01	3.24977e-07	-0.144731	none	NONE	SERPINA4	serpin family A member 4(SERPINA4)	ENSG00000100665; gene; protein_coding; SERPINA4 | ENSG00000188488; gene; protein_coding; SERPINA5	CpG within intron of gene 8.289 kb downstream of TSS	Homo sapiens	14q31-q32.1,		Type 2 Diabetes| edema | rosiglitazone,	PHARMACOGENOMIC,	12384424:Delivery of human kallistatin cDNA to ischemic rat hindlimb and breast tumor xenografts showed that Kallistatin is a new inhibitor of angiogenesis and tumor growth.,12734113:Results indicate that the heparin-binding domain, but not the reactive site loop of kallistatin, is essential for inhibiting vascular endothelial growth factor-induced angiogenesis.,17714861:KBP reduces expression of…	GO:0002576~platelet degranulation,GO:0010951~negative regulation of endopeptidase activity,	GO:0005576~extracellular region,GO:0005615~extracellular space,GO:0031089~platelet dense granule lumen,GO:0070062~extracellular exosome,	GO:0004867~serine-type endopeptidase inhibitor activity,	IPR000215:Serpin family,IPR023795:Protease inhibitor I4, serpin, conserved site,IPR023796:Serpin domain,			10547191,10862973,10991942,11016932,11258665,11341921,12384424,12477932,12734113,12754519,12757180,12810351,1334488,15014966,15489334,16335952,16344560,17714861,17729417,18029348,19056867,19858207,19913121,20509975,20551380,20628086,21900206,22710204,23190873,23376485,23394256,23533145,23666756,23750785,24129914,24172014,25307947,2558505,25654330,26091968,26156753,26186194,26323298,26790955,74746…	R-HSA-114608:R-HSA-114608,	SM00093:SERPIN,	AP1,BACH1,BACH2,CP2,HEN1,HNF1,HSF1,HSF2,MYOGNF1,MZF1,RREB1,TAXCREB,TGIF,TST1,	Complete proteome,Direct protein sequencing,Glycoprotein,Protease inhibitor,Reference proteome,Secreted,Serine protease inhibitor,Signal,	chain:Kallistatin,glycosylation site:N-linked (GlcNAc...),sequence conflict,signal peptide,site:Reactive bond,	Colon,Fetal liver,Plasma,
14	94569731	94569731	1						SERPINA5	serpin family A member 5(SERPINA5)	ENSG00000100665; gene; protein_coding; SERPINA4 | ENSG00000188488; gene; protein_coding; SERPINA5		Homo sapiens	14q32.1,	The protein encoded by this gene is a member of the serpin family of proteins, a group of proteins that inhibit serine proteases. This gene is one in a cluster of serpin genes located on the q arm of chromosome 14. This family member is a glycoprotein that can inhibit several serine proteases, including protein C and various plasminogen activators and kallikreins, and it thus plays diverse roles …	alpha 1-Antitrypsin Deficiency|Wegener Granulomatosis,infertility, male,Type 2 Diabetes| edema | rosiglitazone,	PHARMACOGENOMIC,REPRODUCTION,UNKNOWN,	11686324:PCI can up regulate TAFI activation by inhibiting the protein C activation. PCI may therefore be an important regulator in the balance between coagulation and fibrinolysis by differentially inhibiting the activation of TAFI and of protein C.,11864713:Role of each Asn-linked glycan in the anticoagulant activity of human protein C inhibitor.,14696115:Protein C inhibitor regulates the invas…	GO:0006869~lipid transport,GO:0007283~spermatogenesis,GO:0007342~fusion of sperm to egg plasma membrane,GO:0007596~blood coagulation,GO:0010951~negative regulation of endopeptidase activity,GO:0051346~negative regulation of hydrolase activity,	GO:0002080~acrosomal membrane,GO:0005576~extracellular region,GO:0005615~extracellular space,GO:0009897~external side of plasma membrane,GO:0016020~membrane,GO:0031091~platelet alpha granule,GO:0031094~platelet dense tubular network,GO:0036024~protein C inhibitor-TMPRSS7 complex,GO:0036025~protein C inhibitor-TMPRSS11E complex,GO:0036026~protein C inhibitor-PLAT complex,GO:0036027~protein C inhib…	GO:0001972~retinoic acid binding,GO:0002020~protease binding,GO:0004867~serine-type endopeptidase inhibitor activity,GO:0005515~protein binding,GO:0005539~glycosaminoglycan binding,GO:0008201~heparin binding,GO:0008233~peptidase activity,GO:0031210~phosphatidylcholine binding,GO:0032190~acrosin binding,	IPR000215:Serpin family,IPR023795:Protease inhibitor I4, serpin, conserved site,IPR023796:Serpin domain,	hsa04610:Complement and coagulation cascades,		10209959,10340997,10391209,10417615,10438718,10805286,11120760,11123896,11161981,11583740,11686324,11722589,11864713,12477932,12575940,12878585,1318261,1372913,14518028,14696115,14702039,14718574,14760718,15014966,15328353,15377716,15489334,15822942,15853774,15878512,16169070,16335952,16344560,1714450,1725227,17258797,17332248,17450526,18184931,18193533,18362344,18974053,19056867,19765701,1991312…	R-HSA-140837:R-HSA-140837,R-HSA-140875:R-HSA-140875,	SM00093:SERPIN,	AP1,AP4,BACH1,BACH2,CEBP,CEBPB,CP2,E4BP4,GATA1,HEN1,HFH3,HNF1,HNF4,HSF1,HSF2,LUN1,MYOGNF1,NFKAPPAB50,OCT1,PAX3,TAXCREB,YY1,	3D-structure,Complete proteome,Direct protein sequencing,Fertilization,Glycoprotein,Heparin-binding,Hydrolase,Lipid transport,Polymorphism,Protease,Protease inhibitor,Proteomics identification,Reference proteome,Secreted,Serine protease inhibitor,Signal,Transport,	chain:Plasma serine protease inhibitor,glycosylation site:N-linked (GlcNAc...),helix,sequence conflict,sequence variant,signal peptide,site:Reactive bond,strand,turn,	Liver,Plasma,Skin,Testis,
14	96252539	96252539	1	rs1320596463:indel CGCATGTGCTCTGGGAGACAGCTGGGTCTACGCATGTGCTCTGGG/ CGCATGTGCTCTGGG MAF<0.01	1.66448e-06	-0.070266	none	NONE	AL355102.2 (RP11-404P21.8) Novel Protein		ENSG00000258691; gene; protein_coding; RP11-404P21.8	CpG within intron 47.695 Kb downstream of TSS
14	99273117	99273117	1	NO	7.52909e-06	0.0388296	PROMOTER	YES	BCL11B*	B-cell CLL/lymphoma 11B(BCL11B)	3' BCL11B	CpG in promoter and first exon of gene 920 bp downstream of TSS	Homo sapiens	14q32.2,	This gene encodes a C2H2-type zinc finger protein and is closely related to BCL11A, a gene whose translocation may be associated with B-cell malignancies. Although the specific function of this gene has not been determined, the encoded protein is known to be a transcriptional repressor, and is regulated by the NURD nucleosome remodeling and histone deacetylase complex. Four alternatively spliced …			12930829:CTIP2 mediates transcriptional repression with SIRT1 in mammmalian cells,15104287:To our knowledge, this is the first report implicating BCL11B in hematological malignancies.,15325104:BCL11B is involved in hematological neoplasms of T-cells but not acute myeloid leukemia.,15668700:BCL11B appears to play a key role in T-cell differentiation, BCL11B disruption and disturbed expression may …	GO:0003334~keratinocyte development,GO:0003382~epithelial cell morphogenesis,GO:0006366~transcription from RNA polymerase II promoter,GO:0007165~signal transduction,GO:0008285~negative regulation of cell proliferation,GO:0010837~regulation of keratinocyte proliferation,GO:0019216~regulation of lipid metabolic process,GO:0021773~striatal medium spiny neuron differentiation,GO:0021902~commitment of…	GO:0005634~nucleus,GO:0043005~neuron projection,	GO:0000978~RNA polymerase II core promoter proximal region sequence-specific DNA binding,GO:0001077~transcriptional activator activity, RNA polymerase II core promoter proximal region sequence-specific binding,GO:0003676~nucleic acid binding,GO:0005515~protein binding,GO:0043565~sequence-specific DNA binding,GO:0044212~transcription regulatory region DNA binding,GO:0046872~metal ion binding,	IPR007087:Zinc finger, C2H2,IPR013087:Zinc finger C2H2-type/integrase DNA-binding domain,IPR015880:Zinc finger, C2H2-like,			10744719,11719382,12196208,12565905,12692243,12930829,15104287,15325104,15668700,15849318,16091750,16809611,16950772,17245431,17308084,17369851,18595722,18768194,19366371,19399189,19454010,19581932,20824091,21060114,21080944,21878675,22067449,22068335,22077140,22245141,22450536,22700985,22969067,23022380,23040356,23168072,23383087,23527175,23682716,23752268,23803414,23852730,24441149,24847357,250…		SM00355:ZnF_C2H2,	AHR,AHRARNT,AML1,AP1,AP1FJ,AP2REP,AP4,AREB6,ARNT,ARP1,ATF6,BACH1,BACH2,BRACH,BRN2,CART1,CDC5,CDP,CDPCR1,CDPCR3,CDPCR3HD,CEBP,CEBPA,CEBPB,CHOP,CHX10,COMP1,CP2,CREB,CREBP1,CREBP1CJUN,E2F,E47,E4BP4,EGR1,EGR2,EGR3,ELK1,EN1,ER,EVI1,FAC1,FOXD3,FOXJ2,FOXO1,FOXO3,FOXO4,FREAC2,FREAC3,FREAC4,FREAC7,GATA,GATA1,GATA2,GATA3,GATA6,GCNF,GFI1,GR,HAND1E47,HEN1,HFH1,HFH3,HLF,HMX1,HNF1,HNF3B,HOX13,HOXA3,HSF2,HTF,IK…	Acetylation,Alternative splicing,Complete proteome,Isopeptide bond,Metal-binding,Methylation,Nucleus,Phosphoprotein,Polymorphism,Proteomics identification,Reference proteome,Repeat,Repressor,Transcription,Transcription regulation,Ubl conjugation,Zinc,Zinc-finger,	chain:B-cell lymphoma/leukemia 11B,compositionally biased region:Glu-rich,compositionally biased region:Gly-rich,modified residue,sequence variant,splice variant,zinc finger region:C2H2-type 1,zinc finger region:C2H2-type 2,zinc finger region:C2H2-type 3,zinc finger region:C2H2-type 4,zinc finger region:C2H2-type 5,zinc finger region:C2H2-type 6,	Thymus,
14	100737560	100737560	1	NO	1.589e-06	0.0583024	none	NONE	DLK1*	delta like non-canonical Notch ligand 1(DLK1)	ENSG00000185559; gene; protein_coding; DLK1	CpG within 3’UTR 11.855 kb downstream of TSS	Homo sapiens	14q32,	This gene encodes a transmembrane protein that contains multiple epidermal growth factor repeats that functions as a regulator of cell growth. The encoded protein is involved in the differentiation of several cell types including adipocytes. This gene is located in a region of chromosome 14 frequently showing unparental disomy, and is imprinted and expressed from the paternal allele. A single nuc…	Bone Mineral Density,diabetes, type 1 ,Disease Models, Animal|Obesity,null,Optic Disk,type 1 diabetes,	IMMUNE,METABOLIC,NORMALVARIATION,VISION,	11076856:DLK1 gene is imprinted, with preferential expression from the paternal allele.,12112016:Retroviral mediated expression of the human myeloid nuclear antigen in a null cell line upregulates Dlk1 expression,12672031:delta-like 1 expression in a subset of neuroblastoma cell lines corresponds to a differentiated chromaffin cell type,15289021:The mRNA expression level of the gene delta-like (D…	GO:0030154~cell differentiation,GO:0045746~negative regulation of Notch signaling pathway,	GO:0005615~extracellular space,GO:0016021~integral component of membrane,	GO:0005509~calcium ion binding,	IPR000152:EGF-type aspartate/asparagine hydroxylation site,IPR000742:Epidermal growth factor-like domain,IPR001881:EGF-like calcium-binding,IPR013032:EGF-like, conserved site,			10354070,10393432,10508217,10951461,11076856,11168589,11337479,11701723,11731499,11742219,11846389,12045206,12112016,12239715,12368241,12477932,12672031,12768436,12815599,15010842,15068508,15120973,15289021,15340161,15489334,15605081,15677533,15798773,15806146,15854893,15959531,16288219,16403460,16439445,16778176,16901742,17182623,17207965,17213841,17601927,18176563,18236070,18248640,18282507,183…	R-HSA-2122948:R-HSA-2122948,	SM00179:EGF_CA,SM00181:EGF,	AHRARNT,AML1,AP1,AP4,AREB6,ARNT,BACH1,BRACH,CART1,CDC5,CDPCR3,CHOP,CHX10,CP2,E47,ELK1,EVI1,FREAC4,GATA,GATA1,GATA2,GFI1,GR,GRE,HAND1E47,HEN1,HMX1,HNF1,HNF3B,HTF,IK1,IRF7,ISRE,LHX3,LMO2COM,LUN1,MAZR,MEF2,MEIS1,MEIS1AHOXA9,MEIS1BHOXA9,MIF1,MYCMAX,MYOD,MYOGNF1,MZF1,NF1,NFKAPPAB50,NFKAPPAB65,NFKB,NFY,NKX22,NKX25,NKX3A,OCT1,OLF1,P53,PAX2,PAX3,PAX4,PAX6,PBX1,POU3F2,RFX1,ROAZ,RORA2,RSRFC4,S8,SREBP1,STAT…	Alternative splicing,Complete proteome,Direct protein sequencing,Disulfide bond,EGF-like domain,Glycoprotein,Membrane,Polymorphism,Proteomics identification,Reference proteome,Repeat,Signal,Transmembrane,Transmembrane helix,	chain:Fetal antigen 1,chain:Protein delta homolog 1,disulfide bond,domain:EGF-like 1,domain:EGF-like 2,domain:EGF-like 3,domain:EGF-like 4,domain:EGF-like 5,domain:EGF-like 6,glycosylation site:N-linked (GlcNAc...),glycosylation site:N-linked (GlcNAc...); partial; atypical,glycosylation site:O-linked (GalNAc...),glycosylation site:O-linked (GalNAc...); partial,sequence conflict,sequence variant,s…	Adrenal gland,Amniotic fluid,Brain,Placenta,
15	27499077	27499086	10: 27499077, 27499086	NO	1.21657e-07	0.0718225	none	NONE	GABRG3	gamma-aminobutyric acid type A receptor gamma3 subunit(GABRG3)	ENSG00000182256; gene; protein_coding; GABRG3 | ENSG00000259168; gene; antisense; RP11-100M12.3	CpGs within intron of gene 527.896, 527.887 kb downstream of TSS	Homo sapiens	15q12,	This gene encodes a gamma-aminobutyric acid (GABA) receptor. GABA is the major inhibitory neurotransmitter in the mammalian brain where it acts at GABA-A receptors, which are ligand-gated chloride channels. Chloride conductance of these channels can be modulated by agents such as benzodiazepines that bind to the GABA-A receptor. GABA-A receptors are pentameric, consisting of proteins from several…	alcohol consumption,alcohol dependence,autism,Bipolar Disorder,bipolar schizoaffective disorder,Blood Pressure Determination,Bulimia,Cholesterol, LDL,Dyskinesia, Drug-Induced|,Interleukin-6,null,Parkinson Disease,Psychiatric Disorders,schizophrenia | autism,several psychiatric disorders,Tobacco Use Disorder,	CARDIOVASCULAR,CHEMDEPENDENCY,DEVELOPMENTAL,IMMUNE,METABOLIC,NEUROLOGICAL,PSYCH,UNKNOWN,	14745296:There is consistent evidence of association between alcohol dependence and GABRG3: all single-nucleotide polymorphisms across the gene yielded evidence of association, and haplotype analyses were highly significant in alcoholics compared to controls.,14981720:A daughter who carried the der Y had the clinical features of Prader-Willi syndrome while a son who carries the der 15 has mild de…	GO:0006821~chloride transport,GO:0007214~gamma-aminobutyric acid signaling pathway,GO:0034220~ion transmembrane transport,GO:1902476~chloride transmembrane transport,	GO:0005886~plasma membrane,GO:0016021~integral component of membrane,GO:0030054~cell junction,GO:0034707~chloride channel complex,GO:0045211~postsynaptic membrane,GO:1902711~GABA-A receptor complex,	GO:0004890~GABA-A receptor activity,GO:0005230~extracellular ligand-gated ion channel activity,GO:0005254~chloride channel activity,	IPR005437:Gamma-aminobutyric-acid A receptor, gamma subunit,IPR005440:Gamma-aminobutyric-acid A receptor, gamma 3 subunit,IPR006028:Gamma-aminobutyric acid A receptor,IPR006029:Neurotransmitter-gated ion-channel transmembrane domain,IPR006201:Neurotransmitter-gated ion-channel,IPR006202:Neurotransmitter-gated ion-channel ligand-binding,IPR018000:Neurotransmitter-gated ion-channel, conserved site,	hsa04080:Neuroactive ligand-receptor interaction,hsa04723:Retrograde endocannabinoid signaling,hsa04727:GABAergic synapse,hsa05032:Morphine addiction,hsa05033:Nicotine addiction,		10414349,10891602,11329013,11948245,12477932,14745296,14981720,16080114,16674551,17957331,18334916,18516948,19019179,19058789,19078961,19086053,19598235,19727025,19736351,19874574,20379614,20398908,20436377,20468064,20583128,22969067,23284306,23535033,24709693,7601451,8175718,8719414,	R-HSA-112314:R-HSA-112314,R-HSA-975298:R-HSA-975298,R-HSA-977441:R-HSA-977441,		AML1,AP1,AREB6,ARNT,BACH1,BACH2,BRACH,BRN2,CART1,CDC5,CDP,CDPCR1,CDPCR3HD,CEBP,CHOP,CHX10,COMP1,COUP,CREBP1,CREBP1CJUN,E47,E4BP4,EN1,ER,EVI1,FOXD3,FOXJ2,FOXO1,FOXO3,FOXO4,FREAC2,FREAC3,FREAC4,FREAC7,GATA,GATA1,GATA2,GATA6,GCNF,GFI1,GR,HAND1E47,HFH1,HNF3B,HOXA3,IK3,IRF1,IRF2,IRF7,ISRE,LHX3,LUN1,MEF2,MEIS1,MEIS1AHOXA9,MEIS1BHOXA9,MIF1,MRF2,MSX1,MYCMAX,MYOD,NCX,NFE2,NFKAPPAB,NFKAPPAB50,NFKB,NFY,NKX2…	Alternative splicing,Cell junction,Cell membrane,Chloride,Chloride channel,Complete proteome,Disulfide bond,Glycoprotein,Ion channel,Ion transport,Lipoprotein,Membrane,Palmitate,Polymorphism,Postsynaptic cell membrane,Reference proteome,Signal,Synapse,Transmembrane,Transmembrane helix,Transport,	chain:Gamma-aminobutyric acid receptor subunit gamma-3,disulfide bond,glycosylation site:N-linked (GlcNAc...),sequence conflict,sequence variant,signal peptide,topological domain:Cytoplasmic,topological domain:Extracellular,transmembrane region,	Fetal brain,
15	27499077	27499086	10						RP11-100M12.3		ENSG00000182256; gene; protein_coding; GABRG3 | ENSG00000259168; gene; antisense; RP11-100M12.3	Contig
16	29900548	29900561	14: 29900548, 29900561	NO	5.42566e-63	0.0391922	PROMOTER	YES	ASPHD1	aspartate beta-hydroxylase domain containing 1(ASPHD1)	ENSG00000174939; gene; protein_coding; ASPHD1	CpGs in promoter 160 and 173 bp upstream from TSS	Homo sapiens	16p11.2,		Waist Circumference,	METABOLIC,		GO:0018193~peptidyl-amino acid modification,GO:0055114~oxidation-reduction process,	GO:0016021~integral component of membrane,	GO:0051213~dioxygenase activity,	IPR007803:Aspartyl/Asparaginyl beta-hydroxylase,IPR027443:Isopenicillin N synthase-like,			12477932,15489334,25056061,25231870,8619474,9110174,			AHR,AHRARNT,AML1,AP2REP,AP4,AREB6,ARNT,ARP1,ATF,ATF6,BACH1,BACH2,BRACH,CDPCR3,CEBPB,CMYB,COMP1,CP2,CREB,CREBP1,EGR2,ELK1,EVI1,FOXJ2,FREAC4,GATA2,GFI1,GRE,HAND1E47,HNF4,HOX13,HTF,IK2,IRF2,ISRE,LMO2COM,LUN1,LYF1,MAX,MAZR,MEF2,MIF1,MRF2,MSX1,MYB,MYCMAX,MYOGNF1,MZF1,NCX,NF1,NFKAPPAB,NFKAPPAB65,NFKB,NMYC,NRSF,OLF1,P300,P53,PAX3,PAX4,PAX5,PPARA,PPARG,RFX1,ROAZ,RP58,RREB1,SEF1,SP1,SREBP1,STAT1,STAT3,STA…	Complete proteome,Dioxygenase,Membrane,Oxidoreductase,Phosphoprotein,Proteomics identification,Reference proteome,Signal-anchor,Transmembrane,Transmembrane helix,	chain:Aspartate beta-hydroxylase domain- containing protein 1,compositionally biased region:Gly-rich,modified residue,topological domain:Cytoplasmic,topological domain:Lumenal,transmembrane region,	Brain,Colon,Pancreas,
16	30006453	30006453	1	NO	5.57935e-07	-0.140028	CTCF binding site	NONE	DOC2A*	double C2 domain alpha(DOC2A)	ENSG00000149927; gene; protein_coding; DOC2A	CpG in CTCF binding site with exon of gene 16.817 kb downstream of TSS	Homo sapiens	16p11.2,	There are at least two protein isoforms of the Double C2 protein, namely alpha (DOC2A) and beta (DOC2B), which contain two C2-like domains. DOC2A and DOC2B are encoded by different genes; these genes are at times confused with the unrelated DAB2 gene which was initially named DOC-2. DOC2A is mainly expressed in brain and is suggested to be involved in Ca(2+)-dependent neurotransmitter release. Al…	autism,Narcolepsy,Schizophrenia,schizophrenia | autism,	DEVELOPMENTAL,NEUROLOGICAL,PSYCH,	22036572:Study analyzed Doc2alpha and Doc2beta and found that Doc2 responds to changes in [Ca2+], with markedly slower kinetics as compared to the cytosolic domain of syt I (syt), and operates on a timescale consistent with asynchronous neurotransmitter release.,	GO:0006906~vesicle fusion,GO:0007268~chemical synaptic transmission,GO:0007399~nervous system development,GO:0017158~regulation of calcium ion-dependent exocytosis,GO:0048791~calcium ion-regulated exocytosis of neurotransmitter,	GO:0005764~lysosome,GO:0005886~plasma membrane,GO:0016020~membrane,GO:0030054~cell junction,GO:0030672~synaptic vesicle membrane,GO:0043005~neuron projection,	GO:0005509~calcium ion binding,GO:0005515~protein binding,GO:0005544~calcium-dependent phospholipid binding,GO:0019905~syntaxin binding,GO:0030276~clathrin binding,	IPR000008:C2 calcium-dependent membrane targeting,IPR001565:Synaptotagmin,IPR014638:Double C2 protein, alpha/beta/gamma type,			12477932,14702039,15489334,18354201,19242545,19736351,20489179,20677014,22036572,24722188,25056061,26186194,7826360,8554557,9115738,9195900,9736751,9804756,		SM00239:C2,	AHRARNT,AML1,AP1,AP4,AREB6,ARP1,ATF,ATF6,BACH1,BRACH,CDP,CDPCR3HD,CEBP,CEBPA,CETS1P54,CHOP,CMYB,COUP,CP2,CREB,CREBP1,EGR3,ELK1,EN1,FOXJ2,FOXO1,FOXO4,FREAC3,FREAC4,FREAC7,GATA1,GATA2,GCNF,GR,HEN1,HFH3,HMX1,HNF4,HOX13,HOXA3,HTF,IK3,LMO2COM,MAZR,MIF1,MYB,MYCMAX,MYOD,MZF1,NCX,NFE2,NFKAPPAB,NFY,NGFIC,NRSF,OCT1,OLF1,P300,P53,PAX2,PAX4,PAX5,PAX6,PBX1,PPARG,RFX1,RORA1,RP58,RREB1,RSRFC4,SPZ1,SREBP1,SRF,ST…	3D-structure,Alternative splicing,Calcium,Calcium/phospholipid-binding,Cell junction,Complete proteome,Cytoplasmic vesicle,Exocytosis,Lysosome,Membrane,Polymorphism,Proteomics identification,Reference proteome,Repeat,Synapse,Synaptosome,	chain:Double C2-like domain-containing protein alpha,domain:C2 1,domain:C2 2,region of interest:Interaction with UNC13D,sequence conflict,sequence variant,	Brain,Mammary gland,
16	31109257	31109257	1	rs1414828775:G/A/C MAF<0.01	1.99248e-07	-0.0662084	PROMOTER	YES	BCKDK*	branched chain ketoacid dehydrogenase kinase(BCKDK)	ENSG00000103507; gene; protein_coding; BCKDK | ENSG00000252809; gene; miRNA; AC135050.1	CpG in 5’ internal promoter flank 3.15 kb downstream of TSS	Homo sapiens	16p11.2,	The branched-chain alpha-ketoacid dehydrogenase complex (BCKD) is an important regulator of the valine, leucine, and isoleucine catabolic pathways. The protein encoded by this gene is found in the mitochondrion, where it phosphorylates and inactivates BCKD. Several transcript variants encoding different isoforms have been found for this gene. [provided by RefSeq, Dec 2012],	Acquired Immunodeficiency Syndrome|Disease Progression,Type 2 Diabetes| edema | rosiglitazone,	INFECTION,PHARMACOGENOMIC,	11839747:employment of multidimensional heteronuclear NMR techniques to determine the structure and dynamics of the LBD of the human branched-chain alpha-keto acid dehydrogenase complex (hbLBD),15302860:This publication is about the mouse gene but contains the 5' sequence of the human gene, including upstream open reading frame information.,24449431:Results demonstrate that BCKDK mutations can re…	GO:0006468~protein phosphorylation,GO:0009063~cellular amino acid catabolic process,GO:0009083~branched-chain amino acid catabolic process,GO:0016310~phosphorylation,	GO:0005739~mitochondrion,GO:0005759~mitochondrial matrix,GO:0005947~mitochondrial alpha-ketoglutarate dehydrogenase complex,	GO:0004674~protein serine/threonine kinase activity,GO:0005515~protein binding,GO:0005524~ATP binding,GO:0016301~kinase activity,GO:0047323~[3-methyl-2-oxobutanoate dehydrogenase (acetyl-transferring)] kinase activity,	IPR003594:Histidine kinase-like ATPase, ATP-binding domain,IPR004358:Signal transduction histidine kinase-related protein, C-terminal,IPR005467:Signal transduction histidine kinase, core,IPR018955:Branched-chain alpha-ketoacid dehydrogenase kinase/Pyruvate dehydrogenase kinase, N-terminal,		614923~Branched-chain ketoacid dehydrogenase kinase deficiency,	11839747,12023963,12477932,1377677,15302860,15489334,15604093,17353931,1889817,18985028,19913121,20628086,20811636,20833797,20877624,21832049,21988832,2403034,24449431,25064009,26186194,27499296,8889548,	R-HSA-70895:R-HSA-70895,	SM00387:HATPase_c,	AHRARNT,AML1,AREB6,ATF6,CDP,CDPCR1,CDPCR3,CDPCR3HD,CEBP,CEBPB,CHOP,COMP1,ELK1,EN1,ER,EVI1,FOXO4,GATA1,GCNF,GRE,HEN1,HMX1,HNF3B,HSF1,IK1,IK2,IRF2,IRF7,LMO2COM,MIF1,MYCMAX,MYOD,NCX,NFKAPPAB,NFKB,NFY,NMYC,NRSF,OCT1,OLF1,P300,P53,PAX2,PAX3,PAX4,PAX5,PBX1,PPARG,ROAZ,RORA1,RP58,SEF1,SRF,STAT1,TAL1ALPHAE47,TCF11,USF,YY1,	Acetylation,Alternative splicing,ATP-binding,Autism,Autism spectrum disorder,Complete proteome,Disease mutation,Kinase,Mitochondrion,Nucleotide-binding,Phosphoprotein,Proteomics identification,Reference proteome,Transferase,Transit peptide,	chain:[3-methyl-2-oxobutanoate dehydrogenase [lipoamide]] kinase, mitochondrial,domain:Histidine kinase,modified residue,sequence conflict,transit peptide:Mitochondrion,	Lung,Placenta,
16	31109257	31109257	1						miRNA; AC135050.1	microRNA	ENSG00000103507; gene; protein_coding; BCKDK | ENSG00000252809; gene; miRNA; AC135050.1	CpG 52.797 kb downstream of TSS
16	71640523	71640527	5: 71640523, 71640527	rs753083805 at position 71640523:G/A MAF<0.01 rs200541338 at position 71640527:G/A/C MAF<0.01	2.04463e-07	-0.0996654	none	NONE	MARVELD3	MARVEL domain containing 3(MARVELD3)	ENSG00000140832; gene; protein_coding; MARVELD3 | ENSG00000040199; gene; protein_coding; PHLPP2	CpG in intron 14.366 kb downstream of TSS	Homo sapiens	16q22.3,	Located at junctional complexes	Possible association with resistance to malaria		20028514:MarvelD3 co-localises with occludin at tight junctions in intestinal and corneal epithelial cells.,20164257:marvelD3, occludin, and tricellulin define the tight junction-associated MARVEL protein family,21763689:MarvelD3 is transcriptionally downregulated in Snail-induced epithelial-mesenchymal transition during the progression for the pancreatic cancer.,24567356:MarvelD3 couples tight j…	GO:0006970~response to osmotic stress,GO:0010633~negative regulation of epithelial cell migration,GO:0045216~cell-cell junction organization,GO:0046329~negative regulation of JNK cascade,GO:0050680~negative regulation of epithelial cell proliferation,GO:0070830~bicellular tight junction assembly,GO:1902414~protein localization to cell junction,	GO:0005923~bicellular tight junction,GO:0016021~integral component of membrane,GO:0031410~cytoplasmic vesicle,	GO:0005515~protein binding,GO:0031435~mitogen-activated protein kinase kinase kinase binding,	IPR008253:Marvel,			12477932,14702039,15146197,15342556,15489334,15616553,16341674,17207965,20028514,20164257,21763689,22895189,23203797,24567356,			AHR,AHRARNT,AML1,AP2REP,AREB6,ARNT,ARP1,ATF6,BRACH,BRN2,CDP,CDPCR3HD,CEBP,CEBPA,COMP1,CP2,CREB,CREBP1,E47,E4BP4,EVI1,FREAC7,GATA1,GCNF,GRE,HEN1,HFH1,HLF,HNF1,HTF,IK1,IK2,LMO2COM,LUN1,LYF1,MEF2,MEIS1,MEIS1BHOXA9,MIF1,MRF2,MYOD,NF1,NFAT,NKX3A,NKX61,OCT,OCT1,P53,PAX3,PAX4,PAX5,PBX1,PPARG,ROAZ,RREB1,SEF1,SOX5,SOX9,STAT5A,TGIF,USF,XBP1,YY1,ZID,	Alternative splicing,Cell junction,Complete proteome,Membrane,Polymorphism,Proteomics identification,Reference proteome,Tight junction,Transmembrane,Transmembrane helix,	chain:MARVEL domain-containing protein 3,compositionally biased region:Arg-rich,compositionally biased region:Pro-rich,domain:MARVEL,sequence variant,splice variant,topological domain:Cytoplasmic,topological domain:Extracellular,transmembrane region,	Lung,Mammary gland,Prostate,
16	71640523	71640527	5						PHLPP2	PH domain and leucine rich repeat protein phosphatase 2(PHLPP2)	ENSG00000140832; gene; protein_coding; MARVELD3 | ENSG00000040199; gene; protein_coding; PHLPP2	CpG intergenic 84.178 kb downstream of TSS	Homo sapiens	16q22.3,		Tobacco Use Disorder,	CHEMDEPENDENCY,	19261608:Bcr-Abl represses the expression of PHLPP1 and PHLPP2 and continuously activates Akt1, -2, and -3 via phosphorylation on Ser-473, resulting in the proliferation of CML cells,19324870:A functional polymorphism that impairs the activity of PHLPP2 and correlates with elevated Akt phosphorylation and increased PKC levels, was identified.,20513427:The PHLPP2 dephosphorylate Mst1 on the T387 i…	GO:0006470~protein dephosphorylation,GO:0021766~hippocampus development,	GO:0001917~photoreceptor inner segment,GO:0005634~nucleus,GO:0005737~cytoplasm,GO:0005829~cytosol,GO:0042622~photoreceptor outer segment membrane,	GO:0003824~catalytic activity,GO:0004722~protein serine/threonine phosphatase activity,GO:0005515~protein binding,GO:0046872~metal ion binding,	IPR001611:Leucine-rich repeat,IPR001932:Protein phosphatase 2C (PP2C)-like,IPR003591:Leucine-rich repeat, typical subtype,IPR011993:Pleckstrin homology-like domain,IPR025875:Leucine rich repeat 4,	hsa04151:PI3K-Akt signaling pathway,		10231032,11076863,11230166,11256614,12477932,14702039,15489336,15616553,16381901,17386267,19261608,19324870,19615732,20379614,20513427,20605778,21804599,21986499,22183406,23184957,23715723,23846336,23856247,24553260,24892992,24945731,25160587,25216524,25217961,25793736,25888950,25977341,26186194,26245343,26427440,	R-HSA-199418:R-HSA-199418,	SM00332:PP2Cc,SM00369:LRR_TYP,	AHR,AHRARNT,AML1,AP1,AP2REP,AP4,AREB6,ARNT,ARP1,ATF6,BRACH,BRN2,CDP,CDPCR3HD,CEBP,CEBPA,CEBPB,CHX10,COMP1,CP2,CREB,CREBP1,CREL,E2F,E47,E4BP4,EN1,ER,EVI1,FAC1,FOXJ2,FOXO1,FOXO4,FREAC2,FREAC3,FREAC4,FREAC7,GATA,GATA1,GCNF,GRE,HAND1E47,HEN1,HFH1,HLF,HMX1,HNF1,HNF3B,HNF4,HTF,IK1,IK2,IRF1,ISRE,LMO2COM,LUN1,LYF1,MEF2,MEIS1,MEIS1BHOXA9,MIF1,MRF2,MSX1,MYOD,MYOGNF1,NF1,NFAT,NFKAPPAB,NFKB,NGFIC,NKX22,NKX25…	Alternative splicing,Complete proteome,Cytoplasm,Hydrolase,Leucine-rich repeat,Manganese,Membrane,Metal-binding,Nucleus,Phosphoprotein,Protein phosphatase,Proteomics identification,Reference proteome,Repeat,Tumor suppressor,	chain:PH domain leucine-rich repeat-containing protein phosphatase 2,compositionally biased region:Poly-Ser,compositionally biased region:Poly-Thr,domain:PH,domain:PP2C-like,metal ion-binding site:Manganese 1,metal ion-binding site:Manganese 1; via carbonyl oxygen,metal ion-binding site:Manganese 2,repeat:LRR 1,repeat:LRR 10,repeat:LRR 11,repeat:LRR 12,repeat:LRR 13,repeat:LRR 14,repeat:LRR 15,re…	Testis,
16	84059154	84059154	1	NO	6.64277e-07	-0.0482183	none	NONE	MBTPS1	membrane bound transcription factor peptidase, site 1(MBTPS1)	ENSG00000140943; gene; protein_coding; MBTPS1	CpG within intron 57.788 kb downstream of TSS	Homo sapiens	16,16|16q24,	This gene encodes a member of the subtilisin-like proprotein convertase family, which includes proteases that process protein and peptide precursors trafficking through regulated or constitutive branches of the secretory pathway. The encoded protein undergoes an initial autocatalytic processing event in the ER to generate a heterodimer which exits the ER and sorts to the cis/medial-Golgi where a …	plasma HDL cholesterol (HDL-C) levels,Type 2 Diabetes| edema | rosiglitazone,	METABOLIC,PHARMACOGENOMIC,	15299016:S1P has a role in reducing the size of the luminal domain to prepare ATF6 to be an optimal S2P substrate,16973377:enzymatic activity of S1P is not calcium dependent, but can be modulated by a variety of mono- and divalent cations. S1P displayed pronounced positive cooperativity with a substrate derived from the viral coat glycoprotein of the lassa virus.,17867930:SKI-1/S1P inhibition res…	GO:0006508~proteolysis,GO:0007040~lysosome organization,GO:0008203~cholesterol metabolic process,GO:0031293~membrane protein intracellular domain proteolysis,GO:0034976~response to endoplasmic reticulum stress,GO:0036500~ATF6-mediated unfolded protein response,GO:0042990~regulation of transcription factor import into nucleus,	GO:0000139~Golgi membrane,GO:0005788~endoplasmic reticulum lumen,GO:0005789~endoplasmic reticulum membrane,GO:0005795~Golgi stack,GO:0016021~integral component of membrane,	GO:0004252~serine-type endopeptidase activity,	IPR000209:Peptidase S8/S53 domain,IPR015500:Peptidase S8, subtilisin-related,IPR022398:Peptidase S8, subtilisin, His-active site,IPR023828:Peptidase S8, subtilisin, Ser-active site,	hsa04141:Protein processing in endoplasmic reticulum,		10428864,10428865,10619424,10644685,10944850,11152678,11163209,11756446,11821395,12477932,14702039,15299016,15489334,16973377,17124500,17867930,17898072,18029348,18343183,18400865,18660489,19729656,19913121,20467438,20558613,20628086,21568902,21719679,21805236,21805237,21900206,22658674,22679642,22934019,23360427,23536681,23775089,23884247,24464131,25000985,25378398,26108224,26186194,26645686,778…	R-HSA-1655829:R-HSA-1655829,R-HSA-174800:R-HSA-174800,R-HSA-381033:R-HSA-381033,		AML1,AP1,AP1FJ,AP2,AP4,AREB6,ATF,ATF6,BACH1,BRACH,CDP,CDPCR1,CDPCR3,CEBP,CEBPB,CHOP,CHX10,COMP1,CREB,CREBP1,E2F,ELK1,ER,FOXJ2,FOXO4,FREAC2,FREAC7,GATA,GATA1,GCNF,GR,GRE,HAND1E47,HEN1,HFH3,HNF1,HNF3B,HNF4,HSF2,HTF,IK3,IRF2,ISRE,LMO2COM,LYF1,MEF2,MEIS1,MEIS1AHOXA9,MEIS1BHOXA9,MRF2,MSX1,MYB,MYOGNF1,NFAT,NFKAPPAB,NFKB,NFY,NKX25,NRSF,OCT,OCT1,OLF1,P300,P53,PAX2,PAX3,PAX4,PAX5,POU3F2,PPARA,PPARG,RFX1,R…	Autocatalytic cleavage,Calcium,Cholesterol metabolism,Complete proteome,Direct protein sequencing,Endoplasmic reticulum,Glycoprotein,Golgi apparatus,Hydrolase,Lipid metabolism,Membrane,Phosphoprotein,Polymorphism,Protease,Proteomics identification,Reference proteome,Serine protease,Signal,Steroid metabolism,Sterol metabolism,Transmembrane,Transmembrane helix,Zymogen,	active site:Charge relay system,chain:Membrane-bound transcription factor site- 1 protease,compositionally biased region:Arg/Lys/Pro-rich (basic),glycosylation site:N-linked (GlcNAc...),modified residue,region of interest:Serine protease,sequence variant,signal peptide,site:Cleavage; by autolysis,topological domain:Cytoplasmic,topological domain:Lumenal,transmembrane region,	Bone marrow,Myeloid,Testis,
17	32659038	32659038	1	rs577644161:G/A MAF<0.01	9.81315e-07	0.193961	CTCF binding site & ENHANCER	NONE	MYO1D	myosin ID(MYO1D)	ENSG00000176658; gene; protein_coding; MYO1D | ENSG00000264458; gene; antisense; RP11-220C2.1	CpG in CTCF binding site 218.139 kb downstream of TSS within intron of gene	Homo sapiens	17q11-q12,		autism,Body Height,hypertension,Magnesium,Pancreatic Neoplasms,Type 2 Diabetes| edema | rosiglitazone,	CANCER,CARDIOVASCULAR,DEVELOPMENTAL,METABOLIC,PHARMACOGENOMIC,PSYCH,	19165527:Using shotgun mass spectrometry, we found this protein differentially expressed in the dorsolateral prefrontal cortex from patients with schizophrenia.,25006744:Top single-nucleotide polymorphism rs379123 in MYO1D is located within genes that function in cell-cell signaling and cell migration.,	GO:0010923~negative regulation of phosphatase activity,GO:0051641~cellular localization,GO:0061502~early endosome to recycling endosome transport,	GO:0005768~endosome,GO:0005790~smooth endoplasmic reticulum,GO:0005829~cytosol,GO:0005903~brush border,GO:0016323~basolateral plasma membrane,GO:0016459~myosin complex,GO:0030424~axon,GO:0030673~axolemma,GO:0031410~cytoplasmic vesicle,GO:0043005~neuron projection,GO:0043025~neuronal cell body,GO:0043209~myelin sheath,GO:0044853~plasma membrane raft,GO:0070062~extracellular exosome,GO:0097440~apic…	GO:0000146~microfilament motor activity,GO:0003774~motor activity,GO:0005516~calmodulin binding,GO:0005524~ATP binding,GO:0019904~protein domain specific binding,GO:0030898~actin-dependent ATPase activity,GO:0048306~calcium-dependent protein binding,GO:0051015~actin filament binding,	IPR000048:IQ motif, EF-hand binding site,IPR001609:Myosin head, motor domain,IPR010926:Myosin tail 2,IPR027417:P-loop containing nucleoside triphosphate hydrolase,			12477932,15489334,17353931,17376794,19056867,19165527,19199708,19380743,19389623,19913121,20473970,20628086,20686608,20876399,21145461,21674799,22284616,22322875,22586326,22990118,23376485,23396134,23398456,23533145,24711643,24797263,25006744,25852190,26186194,26561776,8884266,9872452,		SM00015:IQ,SM00242:MYSc,	AHRARNT,AML1,AP1,AP1FJ,AP2,AP2REP,AP4,AREB6,ARNT,ATF6,BACH1,BACH2,BRACH,BRN2,CART1,CDC5,CDP,CDPCR1,CDPCR3,CDPCR3HD,CEBP,CEBPA,CEBPB,CETS1P54,CHOP,CHX10,CMYB,COMP1,COUP,CP2,CREB,CREBP1,CREBP1CJUN,E2F,E47,E4BP4,ELK1,EN1,ER,EVI1,FAC1,FOXD3,FOXJ2,FOXO1,FOXO4,FREAC3,FREAC4,FREAC7,GATA,GATA1,GATA2,GCNF,GFI1,GR,GRE,HAND1E47,HEN1,HFH1,HFH3,HLF,HMX1,HNF1,HNF3B,HNF4,HOX13,HOXA3,HSF1,HSF2,HTF,IK1,IK2,IK3,IR…	Acetylation,Actin-binding,ATP-binding,Calmodulin-binding,Complete proteome,Direct protein sequencing,Motor protein,Myosin,Nucleotide-binding,Phosphoprotein,Polymorphism,Proteomics identification,Reference proteome,Repeat,	chain:Myosin-Id,domain:IQ 1,domain:IQ 2,domain:Myosin head-like,modified residue,nucleotide phosphate-binding region:ATP,sequence variant,	Brain,Colon,Human uterus endothel primary cell culture,Ovarian carcinoma,Testis,
17	32659038	32659038	1						RP11-220C2.1		ENSG00000176658; gene; protein_coding; MYO1D | ENSG00000264458; gene; antisense; RP11-220C2.1
17	82321061	82321074	14: 82321061, 82321072, 82321074	rs1413276565 at position 82321061:G/A MAF<0.01 rs1475091874 at position 82321074 MAF<0.01	1.99112e-06	-0.0796169	CTCF binding site	YES	SECTM1*	secreted and transmembrane 1(SECTM1)	ENSG00000141574; gene; protein_coding; SECTM1	CpGs in CTCF binding site and CpG island in last exon of gene 13.13, 13.025, 13.027 kb downstream of TSS	Homo sapiens	17q25,	This gene encodes a transmembrane and secreted protein with characteristics of a type 1a transmembrane protein. It is found in a perinuclear Golgi-like pattern and thought to be involved in hematopoietic and/or immune system processes. [provided by RefSeq, Jul 2008],	Birth Weight|Leukemia|Leukemia, Myeloid, Acute|Precursor Cell Lymphoblastic Leukemia-Lymphoma,Meningeal Neoplasms|meningioma,	CANCER,	21749909:level of SECTM1 expression is likely to be a key factor in innate immune responses and in the immune tolerance of cancerous cells,24157461:CD7 is present on monocytes and tumor macrophages and its ligand, SECTM1, is frequently expressed in corresponding melanoma tissues,24211252:SECTM1 secreted from bone marrow stromal cells may interact with CD7 to influence GM-CSF expression in leukemi…	GO:0006955~immune response,GO:0007165~signal transduction,GO:0007498~mesoderm development,GO:0043123~positive regulation of I-kappaB kinase/NF-kappaB signaling,	GO:0005615~extracellular space,GO:0005794~Golgi apparatus,GO:0005886~plasma membrane,GO:0016021~integral component of membrane,GO:0070062~extracellular exosome,	GO:0004871~signal transducer activity,GO:0005125~cytokine activity,	IPR007110:Immunoglobulin-like domain,IPR013783:Immunoglobulin-like fold,			10652336,12477932,12761501,15489334,16344560,19056867,19423540,20406964,20438785,21749909,23376485,23533145,24157461,24211252,8125298,9480746,			AREB6,E47,GRE,HTF,IRF2,ISRE,NF1,OCT1,P53,SREBP1,STAT5A,ZIC2,	Cell membrane,Complete proteome,Disulfide bond,Glycoprotein,Membrane,Proteomics identification,Reference proteome,Secreted,Signal,Transmembrane,Transmembrane helix,	chain:Secreted and transmembrane protein 1,disulfide bond,glycosylation site:N-linked (GlcNAc...),sequence conflict,signal peptide,topological domain:Cytoplasmic,topological domain:Extracellular,transmembrane region,	Liver,
19	4502564	4502564	1	NO	7.53765e-09	-0.158666	none	NONE	PLIN4	perilipin 4(PLIN4)	ENSG00000167676; gene; protein_coding; PLIN4	CpG within 3’UTR of gene 15.910 kb downstream of TSS	Homo sapiens	19p13.3,	Members of the perilipin family, such as PLIN4, coat intracellular lipid storage droplets (Wolins et al., 2003 [PubMed 12840023]).[supplied by OMIM, Feb 2010],	Obesity,	METABOLIC,	12840023:Characterization of homologous mouse gene product, plasma membrane associated protein, S3-12.,20495294:Those findings indicate improvement and conservation of lifestyle depending on genetic predisposition in ADIPOQ, PLIN and LIPE should be encouraged.,21533135:These results suggest variation at the PLIN4 locus, and its interaction with PUFA as a modulator of obesity related phenotypes, a…		GO:0005737~cytoplasm,GO:0005811~lipid particle,GO:0005886~plasma membrane,GO:0043231~intracellular membrane-bounded organelle,		IPR004279:Perilipin,			11572484,12477932,12840023,19638644,20495294,21498505,21533135,21988832,22210160,22667335,26344197,26465331,26496610,			AHRARNT,AP1,AP2,AP4,AREB6,ARNT,BACH2,CEBP,COUP,CREBP1,E47,ER,FOXJ2,GATA1,GCNF,GR,GRE,HEN1,HLF,HMX1,HTF,ISRE,LMO2COM,LYF1,MEIS1,MYCMAX,MYOD,NMYC,NRF2,NRSF,OLF1,P53,PAX5,PPARA,PPARG,SEF1,SPZ1,SRF,TATA,TAXCREB,XBP1,YY1,ZID,	Alternative splicing,Cell membrane,Complete proteome,Cytoplasm,Lipid droplet,Membrane,Phosphoprotein,Polymorphism,Proteomics identification,Reference proteome,Repeat,	chain:Perilipin-4,region of interest:27 X 33 AA approximate tandem repeat,repeat:1,repeat:10,repeat:11,repeat:12,repeat:13,repeat:14,repeat:15,repeat:16,repeat:17,repeat:18,repeat:19,repeat:2,repeat:20,repeat:21,repeat:22,repeat:23,repeat:24,repeat:25,repeat:26,repeat:27,repeat:3,repeat:4,repeat:5,repeat:6,repeat:7,repeat:8,repeat:9,sequence conflict,sequence variant,splice variant,
19	6275244	6275244	1	rs187979926:G/A MAF<0.01	1.34994e-07	-0.0277086	PROMOTER FLANK	NONE	MLLT1*	MLLT1, super elongation complex subunit(MLLT1)	ENSG00000130382; gene; protein_coding; MLLT1	CpG within promoter flank 4.7 kb downstreamof TSS	Homo sapiens	19p13.3,		Tobacco Use Disorder,	CHEMDEPENDENCY,	12665591:ENL chromatin-remodeling complexes contain a mixed-lineage leukemia chromosomal translocation partner.,16433901:determination of the relative positions of MLL, AF4 and ENL genes, in two lymphoblastic and two myeloid human cell lines,17252016:In acute leukemias with a t(11:19) translocation, 50% of the analyzed breakpoints were within the MLLT1 gene introns. The MLL gene was fused to the …	GO:0006355~regulation of transcription, DNA-templated,GO:0006366~transcription from RNA polymerase II promoter,GO:0006469~negative regulation of protein kinase activity,	GO:0005634~nucleus,GO:0005654~nucleoplasm,GO:0005730~nucleolus,GO:0005737~cytoplasm,GO:0008023~transcription elongation factor complex,	GO:0003677~DNA binding,GO:0005515~protein binding,	IPR005033:YEATS,	hsa05202:Transcriptional misregulation in cancer,		10995463,11313972,11526240,12477932,12665591,1423624,15856011,16433901,17081983,17252016,18029348,18829457,18829459,19956800,20113834,20153263,20203130,20379614,20431927,20471948,20471949,20854876,21030982,21360054,21729782,21873227,21953510,21964340,22190034,22195968,22355797,22483617,22567366,23251033,23455922,23518577,23602568,23623499,24367103,25481096,25509985,25921070,26186194,26344197,2649…			AHR,AML1,AP4,AREB6,ARNT,BACH1,BRN2,CEBPB,CETS1P54,E2F,E47,ELK1,EN1,EVI1,FOXO1,GATA1,GATA2,GCNF,GR,HNF4,HOX13,IK3,MIF1,MRF2,MYB,MYOD,MYOGNF1,NF1,NFKAPPAB,NFY,P300,P53,PAX2,PAX5,PAX6,PPARA,PPARG,RFX1,ROAZ,SEF1,SPZ1,SREBP1,SRF,TAL1BETAITF2,TATA,TAXCREB,TCF11,USF,YY1,ZIC2,	Acetylation,Activator,Chromosomal rearrangement,Complete proteome,Nucleus,Phosphoprotein,Proto-oncogene,Reference proteome,Transcription,Transcription regulation,	chain:Protein ENL,compositionally biased region:Poly-Pro,compositionally biased region:Poly-Ser,domain:YEATS,modified residue,sequence conflict,	Epithelium,
19	7521907	7521907	1	NO	3.65397e-08	-0.174663	PROMOTER	NONE	MCOLN1	mucolipin 1(MCOLN1)	MCOLN1	CpG in 5’ promoter 717 bp upstream from TSS	Homo sapiens	19p13.3-p13.2,	This gene encodes a memberof the transient receptor potential (TRP) cation channel gene family. The transmembrane protein localizes to intracellular vesicular membranes including lysosomes, and functions in the late endocytic pathway and in the regulation of lysosomal exocytosis. The channel is permeable to Ca(2+), Fe(2+), Na(+), K(+), and H(+), and is modulated by changes in Ca(2+) concentration…	Genetic Diseases, Inborn,mucolipidosis,mucolipidosis type IV,null,	DEVELOPMENTAL,METABOLIC,OTHER,	11845410:Carrier screening for mucolipidosis type IV in the American Ashkenazi Jewish population from New York metropolitan area,12125810:Review of mutations in MCOLN1 that lead to Mucolipidosis Type IV,12459486:Characterization of the conductance properties of mucolipin-1 in the presence of cations.,15070744:Transfected into Caenorhabditis elegans affects lysosome biogenesis.,15336987:A review o…	GO:0006812~cation transport,GO:0033572~transferrin transport,GO:0034755~iron ion transmembrane transport,GO:0051209~release of sequestered calcium ion into cytosol,GO:0070588~calcium ion transmembrane transport,GO:0097352~autophagosome maturation,	GO:0005737~cytoplasm,GO:0005765~lysosomal membrane,GO:0005886~plasma membrane,GO:0005887~integral component of plasma membrane,GO:0010008~endosome membrane,GO:0016021~integral component of membrane,GO:0031902~late endosome membrane,GO:0043235~receptor complex,	GO:0005261~cation channel activity,GO:0005262~calcium channel activity,GO:0005381~iron ion transmembrane transporter activity,GO:0072345~NAADP-sensitive calcium-release channel activity,	IPR013122:Polycystin cation channel, PKD1/PKD2,	hsa04142:Lysosome,	252650~Mucolipidosis IV,	10441585,10973263,11013137,11030752,11317355,11318610,11326278,11845410,12125810,12182165,12459486,12477932,14702039,14749347,15070744,15178326,15336987,15345747,15489334,15523648,16133264,16169070,16257972,16287144,16361256,16382100,16517607,16606612,16645217,16978393,17239335,17306511,17897319,17924347,17988215,18029348,18264947,18504305,18794901,19006653,19638346,19763610,19864416,19885840,203…	R-HSA-3295583:R-HSA-3295583,R-HSA-917977:R-HSA-917977,		AHRARNT,AP1,AP2,AP2REP,AP4,AREB6,ARNT,ARP1,ATF,ATF6,BACH1,BACH2,BRACH,CDPCR3,CDPCR3HD,CEBP,CEBPB,CETS1P54,COMP1,COUP,CP2,CREB,CREL,E2F,E47,EGR2,ELK1,EN1,FOXO1,FREAC2,FREAC7,GATA1,GATA2,GATA3,GATA6,GR,GRE,HAND1E47,HEN1,HFH3,HNF4,HSF1,HTF,LMO2COM,LUN1,LYF1,MEF2,MEIS1BHOXA9,MIF1,MRF2,MSX1,MYCMAX,MYOD,MYOGNF1,MZF1,NCX,NF1,NFKAPPAB50,NFKB,NFY,NGFIC,NKX3A,NMYC,NRF2,NRSF,OLF1,P300,P53,PAX2,PAX3,PAX4,PAX…	Calcium,Calcium transport,Cell membrane,Complete proteome,Disease mutation,Endosome,Glycoprotein,Ion channel,Ion transport,Lysosome,Membrane,Mucolipidosis,Phosphoprotein,Polymorphism,Proteomics identification,Reference proteome,Transmembrane,Transmembrane helix,Transport,	chain:Mucolipin-1,glycosylation site:N-linked (GlcNAc...),modified residue,sequence conflict,sequence variant,splice variant,transmembrane region,	Aorta,Brain,Liver,
19	8320800	8320800	1	NO	9.89676e-185	-0.0710533	PROMOTER	NONE	NDUFA7	NADH:ubiquinone oxidoreductase subunit A7(NDUFA7)	ENSG00000066044; gene; protein_coding; ELAVL1 | ENSG00000167774; gene; protein_coding; CTD-2550O8.5 | ENSG00000267855; gene; protein_coding; NDUFA7	CpG in 5’ promoter 575 bp downstream of TSS	Homo sapiens	19p13.2,	This gene encodes a subunit of NADH:ubiquinone oxidoreductase (complex I), which is a multiprotein complex located in the inner mitochondrial membrane. Complex I functions in the transfer of electrons from NADH to the respiratory chain. [provided by RefSeq, Mar 2011],	Acquired Immunodeficiency Syndrome|Disease Progression,Aging/ Telomere Length,cognitive trait,drug-related genes ,	AGING,INFECTION,NEUROLOGICAL,PHARMACOGENOMIC,		GO:0006120~mitochondrial electron transport, NADH to ubiquinone,GO:0032543~mitochondrial translation,GO:0032981~mitochondrial respiratory chain complex I assembly,GO:0042773~ATP synthesis coupled electron transport,	GO:0005739~mitochondrion,GO:0005743~mitochondrial inner membrane,GO:0005747~mitochondrial respiratory chain complex I,GO:0005761~mitochondrial ribosome,	GO:0003735~structural constituent of ribosome,GO:0008137~NADH dehydrogenase (ubiquinone) activity,	IPR009947:NADH:ubiquinone oxidoreductase subunit B14.5a,	hsa00190:Oxidative phosphorylation,hsa01100:Metabolic pathways,hsa04932:Non-alcoholic fatty liver disease (NAFLD),hsa05010:Alzheimer's disease,hsa05012:Parkinson's disease,hsa05016:Huntington's disease,		11042152,11318610,11402041,12477932,12611891,15231747,15489334,16169070,16344560,17601350,18977241,19060904,19343046,20877624,22939629,24344204,26186194,26496610,27499296,9345899,9763676,9878551,	R-HSA-611105:R-HSA-611105,R-HSA-6799198:R-HSA-6799198,		AHRARNT,AML1,AP2,AREB6,ARNT,ARP1,ATF6,BACH1,BACH2,CDPCR3,CEBP,CEBPB,CHOP,CMYB,COMP1,CP2,CREB,E47,EN1,ER,GATA1,GATA2,HEN1,HMX1,HNF4,HOXA3,LUN1,MAX,MYCMAX,NFKAPPAB50,NMYC,NRSF,OCT,P300,P53,PAX2,PAX3,PAX5,PBX1,PPARA,PPARG,RFX1,ROAZ,RORA2,SP1,SREBP1,TAL1BETAITF2,TATA,TAXCREB,TCF11MAFG,TGIF,USF,YY1,ZIC3,ZID,	Acetylation,Complete proteome,Electron transport,Membrane,Mitochondrion,Mitochondrion inner membrane,Phosphoprotein,Polymorphism,Proteomics identification,Reference proteome,Respiratory chain,Transport,	chain:NADH dehydrogenase [ubiquinone] 1 alpha subcomplex subunit 7,modified residue,sequence variant,	Lung,Pooled,Umbilical cord blood,
19	13087964	13087964	1	NO	4.61311e-07	-0.0918581	none	NONE	NFIX* * *	nuclear factor I X(NFIX)	ENSG00000008441; gene; protein_coding; NFIX	CpG within intron of gene 92.356 kb downstream of TSS	Homo sapiens	19p13.3,	The protein encoded by this gene is a transcription factor that binds the palindromic sequence 5&apos;-TTGGCNNNNNGCCAA-3 in viral and cellular promoters. The encoded protein can also stimulate adenovirus replication in vitro. Three transcript variants encoding different isoforms have been found for this gene. [provided by RefSeq, Aug 2012],			16565071:NFI-X cooperates with (activator protein 1)AP-1 by an unknown mechanism in astrocytes, which results in the expression of a subset of astrocyte-specific genes.,16928756:temporal and dose-dependent interference by an AP-1 family member, c-Jun, upon NF-1 proteins binding an NF-1 consensus site derived from JC virus promoter sequence,18754024:First report of structural alterations of the NF…	GO:0000122~negative regulation of transcription from RNA polymerase II promoter,GO:0006260~DNA replication,GO:0006351~transcription, DNA-templated,GO:0006366~transcription from RNA polymerase II promoter,GO:0045944~positive regulation of transcription from RNA polymerase II promoter,	GO:0005634~nucleus,	GO:0003677~DNA binding,GO:0003700~transcription factor activity, sequence-specific DNA binding,GO:0003705~transcription factor activity, RNA polymerase II distal enhancer sequence-specific binding,GO:0005515~protein binding,	IPR000647:CTF transcription factor/nuclear factor 1,IPR003619:MAD homology 1, Dwarfin-type,IPR019548:CTF transcription factor/nuclear factor 1, N-terminal,IPR019739:CTF transcription factor/nuclear factor 1, conserved site,IPR020604:CTF transcription factor/nuclear factor 1, DNA-binding domain,		602535~Marshall-Smith syndrome,614753~Sotos syndrome 2,	10636857,11046146,11068044,11896613,12477932,12624117,15057824,15342556,16009940,16565071,16928756,18754024,19416921,19418463,19706729,20150379,20673863,21189253,21953450,22301465,22422452,22925353,23455924,24924640,25118028,25187353,25220407,25416956,25609649,26200704,26653554,26695693,7590749,7937100,8340106,8799200,9079676,9099724,9380514,	R-HSA-73980:R-HSA-73980,R-HSA-749476:R-HSA-749476,	SM00523:DWA,	AHR,AHRARNT,AML1,AP1,AP1FJ,AP2,AP2REP,AP4,AREB6,ARNT,ARP1,ATF,ATF6,BACH1,BACH2,BRACH,BRN2,CART1,CDC5,CDP,CDPCR3,CDPCR3HD,CEBP,CEBPA,CEBPB,CETS1P54,CHOP,CHX10,CMYB,COMP1,COUP,CP2,CREB,CREBP1,CREBP1CJUN,E2F,E47,E4BP4,EGR3,ELK1,EN1,ER,EVI1,FAC1,FOXD3,FOXJ2,FOXO1,FOXO3,FOXO4,FREAC2,FREAC3,FREAC4,FREAC7,GATA,GATA1,GATA2,GATA3,GATA6,GCNF,GFI1,GR,GRE,HAND1E47,HEN1,HFH1,HFH3,HLF,HMX1,HNF1,HNF3B,HNF4,HOX1…	Activator,Alternative splicing,Complete proteome,Disease mutation,DNA replication,DNA-binding,Methylation,Nucleus,Phosphoprotein,Proteomics identification,Reference proteome,Transcription,Transcription regulation,	chain:Nuclear factor 1 X-type,DNA-binding region:CTF/NF-I,modified residue,sequence conflict,splice variant,	Brain,Foreskin,Human cerebellum,
19	18208053	18208053	1	NO	7.26717e-08	-0.126535	CTCF binding site	YES	AC005759.1	novel transcript	ENSG00000268650; gene; antisense; AC005759.1 | ENSG00000105650; gene; protein_coding; PDE4C	CpG in CTCF binding site and CpG island in last exon of gene 3.323 kb down stream of TSS
19	18208053	18208053	1						PDE4C*	phosphodiesterase 4C(PDE4C)	ENSG00000268650; gene; antisense; AC068499.10 | ENSG00000105650; gene; protein_coding; PDE4C	CpG in CTCF binding site and CpG island in last exon of gene 40.147 kb down stream of TSS	Homo sapiens	19p13.11,	The protein encoded by this gene belongs to the cyclic nucleotide phosphodiesterase (PDE) family, and PDE4 subfamily. This PDE hydrolyzes the second messenger, cAMP, which is a regulator and mediator of a number of cellular responses to extracellular signals. Thus, by regulating the cellular concentration of cAMP, this protein plays a key role in many important physiological processes. Alternativ…	Type 2 Diabetes| edema | rosiglitazone,	PHARMACOGENOMIC,	23043089:PDE4A and PDE4C work in redundant fashion to mediate the loss of inhibitory PGE2 signaling in lung fibroblasts.,24842301:Data show that PDE4C is downregulated through promoter hypermethylation in glioma.,	GO:0006198~cAMP catabolic process,GO:0007165~signal transduction,	GO:0005615~extracellular space,GO:0005829~cytosol,GO:0005929~cilium,GO:0072372~primary cilium,	GO:0004112~cyclic-nucleotide phosphodiesterase activity,GO:0004114~3',5'-cyclic-nucleotide phosphodiesterase activity,GO:0004115~3',5'-cyclic-AMP phosphodiesterase activity,GO:0046872~metal ion binding,	IPR002073:3'5'-cyclic nucleotide phosphodiesterase, catalytic domain,IPR003607:HD/PDEase domain,IPR023088:3'5'-cyclic nucleotide phosphodiesterase,IPR023174:3'5'-cyclic nucleotide phosphodiesterase, conserved site,	hsa00230:Purine metabolism,hsa04024:cAMP signaling pathway,hsa05032:Morphine addiction,		10574328,11156964,11207431,12477932,14684825,14702039,15057824,15302935,16344560,17727341,19913121,20237496,20628086,22664934,23043089,24732776,24842301,25416956,7843419,8009369,8413254,9349724,9371714,9429761,	R-HSA-180024:R-HSA-180024,R-HSA-418555:R-HSA-418555,	SM00471:HDc,	AML1,AP1FJ,AP4,AREB6,ARNT,ATF,BACH1,BRACH,BRN2,CDPCR1,CDPCR3,CHX10,CMYB,COMP1,CREB,CREBP1CJUN,E2F,E47,EGR1,EGR2,ELK1,EVI1,FOXD3,FOXJ2,FREAC3,FREAC7,GATA2,GCNF,GFI1,GRE,HAND1E47,HMX1,HNF3B,HNF4,HOX13,HSF1,HSF2,IK3,IRF2,ISRE,LUN1,MEF2,MYCMAX,MYOD,MYOGNF1,MZF1,NF1,NFE2,NFKAPPAB,NFKAPPAB50,NFKAPPAB65,NFKB,NRSF,OLF1,PAX2,PAX3,PAX4,PAX5,PAX6,PPARA,PPARG,RFX1,ROAZ,RORA1,RSRFC4,SEF1,SP1,SRF,STAT3,STAT5A,…	3D-structure,Alternative splicing,cAMP,Cell projection,Cilium,Coiled coil,Complete proteome,Hydrolase,Metal-binding,Phosphoprotein,Polymorphism,Proteomics identification,Reference proteome,	active site:Proton donor,binding site:cAMP,chain:cAMP-specific 3',5'-cyclic phosphodiesterase 4C,helix,metal ion-binding site:Divalent metal cation 1,metal ion-binding site:Divalent metal cation 2,modified residue,nucleotide phosphate-binding region:cAMP,sequence conflict,sequence variant,site:Binds AMP, but not cAMP,splice variant,strand,turn,	Epithelium,Glioblastoma,Lung,PCR rescued clones,Substantia nigra,
19	45914574	45914574	1	NO	1.86935e-05	-0.19808	none	NONE	NANOS2	nanos C2HC-type zinc finger 2(NANOS2)	ENSG00000188425; gene; protein_coding; NANOS2	CpG within exon of gene 204 bp downstream of TSS	Homo sapiens	19q13.32,				14615895:The increased NO production with increased expression of iNOS and ncNOS may contribute to the pathological and physiological features of UVB-induced erythema and skin inflammation.,19168545:Data describe for the first time the expression pattern of the NANOS2 gene in human tissues and show that it is testis specific. We found that NANOS2 protein is present in prenatal germ cells and at l…	GO:0006402~mRNA catabolic process,GO:0007275~multicellular organism development,GO:0007283~spermatogenesis,GO:0017148~negative regulation of translation,GO:0030154~cell differentiation,GO:0030718~germ-line stem cell population maintenance,GO:0045835~negative regulation of meiotic nuclear division,GO:1900153~positive regulation of nuclear-transcribed mRNA catabolic process, deadenylation-dependent…	GO:0000932~cytoplasmic mRNA processing body,GO:0005634~nucleus,GO:0005737~cytoplasm,GO:0048471~perinuclear region of cytoplasm,	GO:0003729~mRNA binding,GO:0005515~protein binding,GO:0008270~zinc ion binding,	IPR008705:Nanos/Xcat2,IPR024161:Zinc finger, nanos-type,			12477932,12690449,12947200,14615895,15489334,19168545,22899867,24736845,25416956,			AHR,AHRARNT,AP2,AREB6,BACH1,BACH2,CDPCR3,CEBP,COMP1,E2F,EN1,FOXO4,GATA1,HMX1,HNF4,HOX13,IK2,IRF2,MAZR,MYCMAX,MYOD,MZF1,NFKB,NGFIC,P300,PAX3,PAX4,PBX1,PPARG,RFX1,SEF1,SP1,SREBP1,STAT5A,TAL1ALPHAE47,XBP1,ZIC3,	Complete proteome,Cytoplasm,Developmental protein,Differentiation,Metal-binding,Polymorphism,Reference proteome,RNA-binding,Spermatogenesis,Translation regulation,Zinc,Zinc-finger,	chain:Nanos homolog 2,zinc finger region:Nanos-type,	Testis,
20	64107006	64107006	1	NO	2.6954e-05	-0.0483347	PROMOTER FLANK	NONE	NPBWR2*	neuropeptides B/W receptor 2(NPBWR2)	ENSG00000125522; gene; protein_coding; NPBWR2	CpG in promoter and first exon of gene 165 bp downstream of TSS	Homo sapiens	20q13.3,	The protein encoded by this gene is an integral membrane protein and G protein-coupled receptor. The encoded protein is similar in sequence to another G protein-coupled receptor (GPR7), and it is structurally similar to opioid and somatostatin receptors. This protein binds neuropeptides B and W. This gene is intronless and is expressed primarily in the frontal cortex of the brain. [provided by Re…			12401809:distribution in central nervous system and peripheral tissues with precursor peptides,12719537:characterization of a family of endogenous neuropeptide ligands for this G protein-coupled receptor,15797961:Expressed in the zona glomerulosa and zona fasciculata-reticularis ( cells of the human adrenal cortex.,	GO:0007186~G-protein coupled receptor signaling pathway,GO:0007187~G-protein coupled receptor signaling pathway, coupled to cyclic nucleotide second messenger,GO:0007218~neuropeptide signaling pathway,GO:0007268~chemical synaptic transmission,GO:0038003~opioid receptor signaling pathway,	GO:0005886~plasma membrane,GO:0005887~integral component of plasma membrane,GO:0016021~integral component of membrane,GO:0043005~neuron projection,	GO:0004985~opioid receptor activity,GO:0005515~protein binding,GO:0008188~neuropeptide receptor activity,GO:0042923~neuropeptide binding,	IPR000276:G protein-coupled receptor, rhodopsin-like,IPR009150:Neuropeptide B/W receptor family,IPR017452:GPCR, rhodopsin-like, 7TM,IPR027349:Neuropeptide B/W receptor 2,	hsa04080:Neuroactive ligand-receptor interaction,		11780052,12130646,12401809,12477932,12719537,15797961,17207965,18240029,18577758,25416956,2834384,7590751,	R-HSA-375276:R-HSA-375276,R-HSA-418594:R-HSA-418594,	SM01381:SM01381,	AHR,AP2REP,ARP1,CDPCR1,CEBP,E47,FAC1,FREAC4,GATA2,GATA3,GCNF,HAND1E47,HEN1,HMX1,HSF1,IK1,LYF1,MEIS1BHOXA9,MIF1,NFKB,OCT1,P53,PAX2,PAX4,PAX5,PAX6,POU3F2,PPARG,RORA1,RORA2,SEF1,SREBP1,SRF,STAT,TAL1ALPHAE47,TCF11,TCF11MAFG,XBP1,ZIC3,	Cell membrane,Complete proteome,Disulfide bond,G-protein coupled receptor,Glycoprotein,Lipoprotein,Membrane,Neuropeptide,Palmitate,Polymorphism,Receptor,Reference proteome,Transducer,Transmembrane,Transmembrane helix,	chain:Neuropeptides B/W receptor type 2,disulfide bond,glycosylation site:N-linked (GlcNAc...),sequence conflict,sequence variant,topological domain:Cytoplasmic,topological domain:Extracellular,transmembrane region,	PCR rescued clones,
21	42022367	42022373	7: 42022367, 42022373	NO	1.1469e-09	0.0851223	PROMOTER FLANK	NONE	ZNF295-AS1*		ENSG00000237232; gene; lincRNA; ZNF295-AS1	CpG in 5’ internal promoter flank 13.173 kb downstream of TSS	Homo sapiens	21q22.3,		Iron,	METABOLIC,								12477932,14702039,15489334,23551011,			AHR,AHRARNT,AP2REP,AREB6,ATF,BACH1,BACH2,CEBPB,CMYB,COMP1,CREB,CREBP1,CREBP1CJUN,CREL,E4BP4,FAC1,GFI1,HLF,HMX1,LMO2COM,MYCMAX,NCX,NFE2,NMYC,PAX2,PAX5,PPARA,PPARG,RORA1,RORA2,SOX5,USF,	Complete proteome,Reference proteome,	chain:Uncharacterized protein C21orf121,	Testis,
X	40102943	40102943	1	NO	1.24744e-05	0.116561	none	YES	BCOR	BCL6 corepressor(BCOR)	ENSG00000183337; gene; protein_coding; BCOR	CpG in CpG island in first intron 74.386 kb downstream of TSS	Homo sapiens	Xp21.2-p11.4,	The protein encoded by this gene was identified as an interacting corepressor of BCL6, a POZ/zinc finger transcription repressor that is required for germinal center formation and may influence apoptosis. This protein selectively interacts with the POZ domain of BCL6, but not with eight other POZ proteins. Specific class I and II histone deacetylases (HDACs) have been shown to interact with this …			10898795:Function:BCoR is a transcriptional corepressor for BCL-6. Nomenclature:BCoR (BCL-6 corepressor),11777915:The forkhead transcription factor AFX activates apoptosis by induction of the BCL-6 transcriptional repressor.,15004558:role as a key transcriptional regulator during early embryogenesis,15770227:data confirm that BCOR is the causative gene for oculo-facio-cardio-dental syndrome, two …	GO:0000122~negative regulation of transcription from RNA polymerase II promoter,GO:0000415~negative regulation of histone H3-K36 methylation,GO:0006351~transcription, DNA-templated,GO:0007507~heart development,GO:0030502~negative regulation of bone mineralization,GO:0035518~histone H2A monoubiquitination,GO:0042476~odontogenesis,GO:0045892~negative regulation of transcription, DNA-templated,GO:00…	GO:0005634~nucleus,GO:0005739~mitochondrion,GO:0031519~PcG protein complex,	GO:0003714~transcription corepressor activity,GO:0004842~ubiquitin-protein transferase activity,GO:0005515~protein binding,GO:0008134~transcription factor binding,GO:0031072~heat shock protein binding,GO:0042826~histone deacetylase binding,GO:0044212~transcription regulatory region DNA binding,	IPR002110:Ankyrin repeat,IPR020683:Ankyrin repeat-containing domain,		300166~Microphthalmia, syndromic 2,	10898795,10997877,11777915,12116202,12477932,12522145,12776190,14702039,15004558,15302935,15489334,15770227,15878880,16713569,16943429,17517692,18280243,18801742,19121354,19367324,19578371,20301552,20301694,20431927,20807888,20854876,22012066,22301464,22325352,22387997,23074094,23470693,23523425,23557072,23911289,24047651,24146931,24211586,24285434,24457600,24694763,24805859,25331958,25360585,254…		SM00248:ANK,	AHR,AHRARNT,AML1,AP1,AP1FJ,AP2,AP2REP,AP4,AREB6,ARNT,ARP1,ATF,ATF6,BACH1,BACH2,BRACH,BRN2,CART1,CDC5,CDP,CDPCR1,CDPCR3,CDPCR3HD,CEBP,CEBPA,CEBPB,CHOP,CHX10,CMYB,COMP1,COUP,CP2,CREB,CREBP1,CREL,E2F,E47,EGR1,EGR2,EGR3,ELK1,EN1,ER,EVI1,FAC1,FOXD3,FOXJ2,FOXO1,FOXO3,FOXO4,FREAC2,FREAC3,FREAC4,FREAC7,GATA,GATA1,GATA2,GATA3,GATA6,GCNF,GFI1,GR,GRE,HAND1E47,HEN1,HFH1,HFH3,HLF,HMX1,HNF1,HNF3B,HNF4,HOX13,HO…	3D-structure,Acetylation,Alternative splicing,ANK repeat,Chromatin regulator,Complete proteome,Disease mutation,Microphthalmia,Nucleus,Phosphoprotein,Proteomics identification,Reference proteome,Repeat,Repressor,Transcription,Transcription regulation,	chain:BCL-6 corepressor,compositionally biased region:Poly-Asp,compositionally biased region:Pro-rich,modified residue,mutagenesis site,region of interest:Interaction with BCL6,repeat:ANK 1,repeat:ANK 2,repeat:ANK 3,sequence conflict,sequence variant,splice variant,strand,	Brain,Epithelium,Frontal cortex,Liver,Lymph,Uterus,

## Sheet: 1c
Supplementary table 2c BiSeq DMR results for 12mBW (matching birth weight) with annotation from ENSEMBL and DAVID
CHROMOSOME	Reported DMR CpGs Start	Reported DMR CpGs Finish	Width and Position of CpGs	SNP Present	median.p	median.meth.diff	Regulatory Feature	CpG island	Implicated Gene	Gene name	Annotation	Location of CpG wrt TSS	Species	CYTOBAND	ENTREZ_GENE_SUMMARY	GAD_DISEASE	GAD_DISEASE_CLASS	GENERIF_SUMMARY	GOTERM_BP_DIRECT	GOTERM_CC_DIRECT	GOTERM_MF_DIRECT	INTERPRO	KEGG_PATHWAY	OMIM_DISEASE	PUBMED_ID	REACTOME_PATHWAY	SMART	UCSC_TFBS	UP_KEYWORDS	UP_SEQ_FEATURE	UP_TISSUE
1	154957889	154957889	1	NO	8.65166e-08	-0.0621929	NONE	NONE	PYGO2	pygopus family PHD finger 2(PYGO2)	ENSG00000163348; gene; protein_coding; PYGO2	CpG in 3’ UTR of gene 5.964 kb downstream of TSS	Homo sapiens	1q21.3,				16609037:The Expression of pygopus 2 protein mRNA levels were significantly higher in the epithelial ovarian cancer cell lines.,17203217:hPygo2 is highly expressed in, and required for the growth of breast carcinoma cells,18314487:These results provide new evidence that Elf-1 is involved in transcriptional activation of hPygo2.,19555349:Data support a model in which the NHD region of Pygopus is r…	GO:0001701~in utero embryonic development,GO:0001822~kidney development,GO:0002088~lens development in camera-type eye,GO:0007289~spermatid nucleus differentiation,GO:0007420~brain development,GO:0009791~post-embryonic development,GO:0016055~Wnt signaling pathway,GO:0030879~mammary gland development,GO:0033599~regulation of mammary gland epithelial cell proliferation,GO:0035065~regulation of hist…	GO:0005634~nucleus,GO:0005654~nucleoplasm,	GO:0001105~RNA polymerase II transcription coactivator activity,GO:0003682~chromatin binding,GO:0005515~protein binding,GO:0008270~zinc ion binding,GO:0035034~histone acetyltransferase regulator activity,GO:0042393~histone binding,	IPR001965:Zinc finger, PHD-type,IPR011011:Zinc finger, FYVE/PHD-type,IPR013083:Zinc finger, RING/FYVE/PHD-type,IPR019786:Zinc finger, PHD-type, conserved site,IPR019787:Zinc finger, PHD-finger,			11955446,11988739,12477932,14612447,14702039,15146197,15489334,15498874,16609037,16964243,17113272,17203217,18314487,19555349,20204459,20361361,20637214,20937768,21399610,22186018,22379092,22658674,22939629,23456637,23517060,23535732,23732668,23865714,24360964,25545771,25871475,26170450,26344197,26345837,	R-HSA-201722:R-HSA-201722,R-HSA-3769402:R-HSA-3769402,	SM00249:PHD,	AHRARNT,AML1,AP1,AP1FJ,AP2,AP4,AREB6,ARNT,ARP1,ATF6,BACH1,BACH2,CART1,CDPCR1,CDPCR3,CEBP,CEBPA,CETS1P54,CHOP,CMYB,COMP1,COUP,CP2,CREB,E2F,E47,EGR3,ELK1,EN1,ER,EVI1,FOXJ2,FOXO3,FREAC3,FREAC4,FREAC7,GATA,GATA1,GATA2,GRE,HAND1E47,HEN1,HFH3,HMX1,HNF1,HNF4,HOX13,HOXA3,IK3,LUN1,MAZR,MEF2,MEIS1,MRF2,MYCMAX,MYOD,MYOGNF1,MZF1,NCX,NF1,NFE2,NFKAPPAB,NFKAPPAB50,NFKAPPAB65,NFKB,NFY,NKX25,NRF2,NRSF,OCT,OCT1,OL…	3D-structure,Acetylation,Complete proteome,Metal-binding,Nucleus,Phosphoprotein,Proteomics identification,Reference proteome,Wnt signaling pathway,Zinc,Zinc-finger,	chain:Pygopus homolog 2,compositionally biased region:Pro-rich,modified residue,sequence conflict,short sequence motif:Nuclear localization signal,zinc finger region:PHD-type,	Brain,Epithelium,Ovary,Placenta,
1	165897116	165897116	1	NO	5.11043e-12	0.0257306	PROMOTER	NONE	UCK2*	uridine-cytidine kinase 2(UCK2)	ENSG00000143179; gene; protein_coding; UCK2 | ENSG00000236364; gene; antisense; RP11-525G13.2	CpG in internal promoter 69.505 kb downstream of TSS	Homo sapiens	1q23,	This gene encodes a pyrimidine ribonucleoside kinase. The encoded protein (EC 2.7.1.48) catalyzes phosphorylation of uridine and cytidine to uridine monophosphate (UMP) and cytidine monophosphate (CMP), respectively.[provided by RefSeq, Oct 2010],	hypertension,Osteoporosis,Stroke,Testicular Neoplasms,	CANCER,CARDIOVASCULAR,METABOLIC,NEUROLOGICAL,	12199906:Increased intranuclear levels of UK may contribute to the metabolic build-up that is needed for Epstein-Barr virus nuclear protein EBNA-3-mediated B-cell blast transformation and rapid proliferation.,15280220:UCK2 is responsible for phosphorylation and activation of the antitumor activity of 3'-ethynyl nucleosides 1-(3-C-ethynyl-beta-D-ribopentofuranosyl)cytosine and 1-(3-C-ethynyl-beta-…	GO:0006206~pyrimidine nucleobase metabolic process,GO:0006238~CMP salvage,GO:0016310~phosphorylation,GO:0043097~pyrimidine nucleoside salvage,GO:0044206~UMP salvage,GO:0044211~CTP salvage,	GO:0005829~cytosol,	GO:0004849~uridine kinase activity,GO:0005524~ATP binding,GO:0019206~nucleoside kinase activity,	IPR000764:Uridine kinase,IPR006083:Phosphoribulokinase/uridine kinase,IPR027417:P-loop containing nucleoside triphosphate hydrolase,	hsa00240:Pyrimidine metabolism,hsa00983:Drug metabolism - other enzymes,hsa01100:Metabolic pathways,		11306702,11494055,12199906,12477932,12665801,12876357,15130468,15280220,15489334,16196087,16484797,16710414,17613536,18051367,18781797,19064610,19483681,19532987,19536175,20972266,21139048,21890473,21906983,21963094,21987572,22053931,22268729,22505724,22939629,23000965,23462292,23666239,23666240,24711643,24797263,25147182,26186194,8812458,8889548,	R-HSA-73614:R-HSA-73614,		AHR,AHRARNT,AML1,AP1,AP2,AP2REP,AP4,AREB6,ATF,ATF6,BACH1,BACH2,BRACH,CDPCR3,CDPCR3HD,CEBP,CHOP,CHX10,E2F,E47,E4BP4,ELK1,EN1,EVI1,FOXD3,FOXJ2,FOXO1,FREAC3,FREAC4,GATA,GATA1,GCNF,GRE,HEN1,HNF3B,HOXA3,HSF2,HTF,IK1,IK3,IRF7,LMO2COM,LUN1,MEF2,MEIS1,MYB,MYCMAX,MYOD,MYOGNF1,MZF1,NFAT,NFE2,NFKAPPAB,NFKAPPAB65,NMYC,NRF2,NRSF,OCT1,P300,PAX2,PAX4,PAX5,PPARA,PPARG,RFX1,ROAZ,RORA1,RP58,RSRFC4,SOX5,SOX9,SRY,ST…	3D-structure,Acetylation,Alternative splicing,ATP-binding,Complete proteome,Kinase,Nucleotide-binding,Phosphoprotein,Reference proteome,Transferase,	binding site:ATP,binding site:Substrate,chain:Uridine-cytidine kinase 2,helix,modified residue,nucleotide phosphate-binding region:ATP,sequence conflict,splice variant,strand,turn,	Fibrosarcoma,Lung,
1	1985466	1985477	12: 1985466, 1985477	rs267598254 at position 1985466:G/A MAF<0.01	4.02485e-07	0.0994275	NONE	NONE	CFAP74	cilia and flagella associated protein 74(CFAP74)	ENSG00000142609; gene; protein_coding; CFAP74	CpG within intron 18.37, 18.360 kb downstream of TSS	Homo sapiens	1p36.33,				21555518:KIAA1751 is a target gene of the BACH1 transcription factor according to ChIP-seq analysis in HEK 293 cells.,	GO:0035082~axoneme assembly,	GO:0005737~cytoplasm,GO:0005930~axoneme,					11181995,11214970,12477932,14702039,15489334,17974005,21555518,26186194,			AHRARNT,AML1,AP1,AREB6,ARP1,BACH1,BACH2,CDPCR1,CDPCR3HD,CEBPB,CP2,CREBP1,E47,ELK1,EVI1,FOXJ2,FREAC7,GATA2,GCNF,HAND1E47,HNF1,IK1,LYF1,MIF1,MYCMAX,MYOD,MYOGNF1,NCX,NF1,NFAT,NKX22,NKX3A,NRF2,OLF1,PAX2,PAX4,PPARG,RFX1,STAT1,TAXCREB,TCF11,USF,ZIC2,	Alternative splicing,Cell projection,Cilium,Coiled coil,Complete proteome,Cytoplasm,Cytoskeleton,Polymorphism,Reference proteome,	chain:Uncharacterized protein KIAA1751,sequence conflict,sequence variant,splice variant,	Brain,
1	220884657	220884657	1	rs755377134:G/C MAF<0.01	1.87847e-06	-0.0424488	NONE	NONE	HLX*	H2.0 like homeobox(HLX)	ENSG00000136630; gene; protein_coding; HLX	CpG within intron 5.226 kb downstream of TSS	Homo sapiens	1q41-q42.1,		Aorta,Asthma,Asthma|,Blood Pressure,Body Height,Cholesterol,Cholesterol, LDL,Dupuytren Contracture,Echocardiography,Hip,Leukemia, Myeloid,Mortality,	AGING,CANCER,CARDIOVASCULAR,DEVELOPMENTAL,IMMUNE,METABOLIC,	16436665:Decreased HLX1 expression is associated with idiopathic fetal growth restriction,17110450:Hlx expression in activated NK cells temporally controls and limits the monokine-induced production of interferon-gamma.,17532041:We have shown for the first time that a homeobox gene, HLX1, is a downstream effector gene of CSF-1, that HLX1 regulates placental cell proliferation and that CSF-1 acts,…	GO:0001889~liver development,GO:0006351~transcription, DNA-templated,GO:0006355~regulation of transcription, DNA-templated,GO:0007275~multicellular organism development,GO:0007519~skeletal muscle tissue development,GO:0008284~positive regulation of cell proliferation,GO:0030154~cell differentiation,GO:0045627~positive regulation of T-helper 1 cell differentiation,GO:0045629~negative regulation of…	GO:0005634~nucleus,	GO:0005515~protein binding,GO:0043565~sequence-specific DNA binding,	IPR000047:Helix-turn-helix motif,IPR001356:Homeodomain,IPR009057:Homeodomain-like,IPR017970:Homeobox, conserved site,IPR020479:Homeodomain, metazoa,			12477932,1283323,1349016,1375114,14702039,16344560,16436665,1672660,1676597,16902145,17110450,1712647,17532041,18029348,18402755,19038437,19295429,19362357,19459883,20008130,20554918,21224470,21516116,22014209,22303482,22658674,22897850,22989111,23243425,23251661,23455154,23888188,7680402,7806220,8094082,8095486,9073066,9665637,		SM00389:HOX,	AHRARNT,AML1,AP1,AP1FJ,AP4,AREB6,ARNT,ARP1,ATF,ATF6,BACH1,CART1,CEBP,CREB,CREBP1,CREBP1CJUN,E2F,E47,E4BP4,EGR3,ELK1,EN1,FOXJ2,FOXO4,FREAC2,FREAC3,FREAC7,GATA6,GCNF,HAND1E47,HFH3,HLF,HMX1,HNF3B,HOX13,HOXA3,HSF1,IRF1,IRF2,IRF7,LMO2COM,LYF1,MAX,MEF2,MEIS1,MEIS1AHOXA9,MYCMAX,MYOD,MYOGNF1,MZF1,NCX,NFY,NKX25,NKX3A,NKX61,NMYC,NRSF,OCT1,OLF1,P300,P53,PAX3,PAX5,PBX1,POU6F1,PPARG,RFX1,ROAZ,RSRFC4,S8,SEF1,S…	Complete proteome,Differentiation,DNA-binding,Homeobox,Nucleus,Polymorphism,Reference proteome,Transcription,Transcription regulation,	chain:H2.0-like homeobox protein,compositionally biased region:Poly-Gln,compositionally biased region:Pro-rich,compositionally biased region:Ser-rich,DNA-binding region:Homeobox,modified residue,sequence conflict,sequence variant,	B-cell,Brain,Retina,Small intestine,
1	227560927	227560927	1	NO	3.04489e-07	-0.10605	CTFC	YES	ZNF678 ***	zinc finger protein 678(ZNF678)	5' PSUEDOGENE	CpG in 5’ promoter, CTCF binding site and CpG island 2.616 kb upstream of TSS	Homo sapiens	1q42.13,		Body Height,Crohn Disease|Crohn's disease|Growth Disorders,height,Tobacco Use Disorder,	CHEMDEPENDENCY,DEVELOPMENTAL,IMMUNE,		GO:0006351~transcription, DNA-templated,GO:0006355~regulation of transcription, DNA-templated,	GO:0005622~intracellular,GO:0005634~nucleus,	GO:0003676~nucleic acid binding,GO:0003677~DNA binding,GO:0046872~metal ion binding,	IPR001909:Krueppel-associated box,IPR007087:Zinc finger, C2H2,IPR013087:Zinc finger C2H2-type/integrase DNA-binding domain,IPR015880:Zinc finger, C2H2-like,			12477932,15489334,16344560,16710414,18391952,20379614,20546612,20846217,	R-HSA-212436:R-HSA-212436,	SM00349:KRAB,SM00355:ZnF_C2H2,	BRACH,CEBPB,EN1,EVI1,FREAC7,GFI1,GRE,HEN1,HFH3,ISRE,LYF1,MYOD,NKX22,NKX25,OCT1,POU3F2,RFX1,RORA1,RORA2,RP58,SOX5,TCF11,	Complete proteome,DNA-binding,Metal-binding,Nucleus,Polymorphism,Reference proteome,Repeat,Transcription,Transcription regulation,Zinc,Zinc-finger,	chain:Zinc finger protein 678,sequence variant,zinc finger region:C2H2-type 1,zinc finger region:C2H2-type 10,zinc finger region:C2H2-type 11,zinc finger region:C2H2-type 12,zinc finger region:C2H2-type 13,zinc finger region:C2H2-type 14,zinc finger region:C2H2-type 15; degenerate,zinc finger region:C2H2-type 2,zinc finger region:C2H2-type 3,zinc finger region:C2H2-type 4,zinc finger region:C2H2-…	Testis,
1	34165932	34165932	1	NO	2.589e-07	-0.0438694	NONE	NONE	C1orf94	chromosome 1 open reading frame 94(C1orf94)	in between within intron of CSMD2	CpG intergenic 951 bp upstream of TSS	Homo sapiens	1p34.3,		Attention Deficit Disorder with Hyperactivity,Body Height,Cholesterol,Coronary Artery Disease,Echocardiography,Heart Failure,Neuroblastoma,Pancreatic Neoplasms,Potassium,	CANCER,CARDIOVASCULAR,DEVELOPMENTAL,METABOLIC,PSYCH,				GO:0005515~protein binding,				12477932,14702039,15146197,16189514,16344560,16713569,16751776,17207965,21516116,22949513,23088713,24722188,25048349,25416956,26167880,				Alternative splicing,Complete proteome,Polymorphism,Reference proteome,	chain:Uncharacterized protein C1orf94,compositionally biased region:Poly-Pro,sequence variant,	Muscle,Testis,
1	34165932	34165932	1		2.589e-07	-0.0438694	NONE	NONE	HMGB4	high mobility group box 4(HMGB4)	in between	CpG intergenic 305.457 kb downstream of TSS	Homo sapiens	1p35.1,						GO:0005634~nucleus,GO:0005694~chromosome,	GO:0003677~DNA binding,GO:0005515~protein binding,	IPR009071:High mobility group (HMG) box domain,			12477932,14702039,15197164,15489334,17207965,20970119,21244100,21630459,21832049,25416956,		SM00398:HMG,	AML1,AP1,AP4,AREB6,ARNT,BACH1,BACH2,CART1,CDC5,CDPCR1,CHX10,CMYB,EVI1,FOXD3,FOXO1,FREAC7,GATA1,GATA3,HFH3,HNF3B,HOX13,HSF2,IK1,ISRE,LHX3,MEF2,MEIS1,MRF2,MSX1,NCX,NFAT,NFE2,NFKAPPAB50,NKX22,NKX25,NKX3A,NKX61,OCT1,PAX4,PBX1,POU3F2,RFX1,RORA1,RREB1,S8,SEF1,SOX5,SPZ1,SREBP1,SRY,STAT3,STAT5A,TAL1BETAITF2,TCF11MAFG,TGIF,TST1,USF,	Chromosome,Complete proteome,DNA-binding,Nucleus,Polymorphism,Reference proteome,Repeat,	chain:High mobility group protein B4,DNA-binding region:HMG box 1,DNA-binding region:HMG box 2,sequence variant,	Testis,
1	41046664	41046664	1	rs770896844:indel AGCCTGGCAGTGGAGTACAGCGCTAGGCAGGACGAGTCCAGCC/CAGCC MAF<0.01	4.0671e-07	0.0168191	PROMOTER FLANK	NONE	SCMH1* *	sex comb on midleg homolog 1 (Drosophila)(SCMH1)	ENSG00000010803; gene; protein_coding; SCMH1	CpG in internal promoter flank 195.49 kb downstream of TSS	Homo sapiens	1p34,		Body Height,height,	DEVELOPMENTAL,NORMALVARIATION,		GO:0006338~chromatin remodeling,GO:0006351~transcription, DNA-templated,GO:0006355~regulation of transcription, DNA-templated,GO:0007283~spermatogenesis,GO:0009653~anatomical structure morphogenesis,GO:0009952~anterior/posterior pattern specification,GO:0016458~gene silencing,GO:0016925~protein sumoylation,GO:0045892~negative regulation of transcription, DNA-templated,	GO:0005634~nucleus,GO:0005654~nucleoplasm,GO:0010369~chromocenter,	GO:0003677~DNA binding,GO:0003700~transcription factor activity, sequence-specific DNA binding,GO:0005515~protein binding,	IPR001660:Sterile alpha motif domain,IPR004092:Mbt repeat,IPR013761:Sterile alpha motif/pointed domain,IPR021987:Protein of unknown function DUF3588,			10524249,10653359,12167701,12477932,14702039,14973489,15489334,16169070,16710414,16713569,17081983,18391952,19266077,20211142,20546612,20881960,22325352,23563607,24457600,25416956,26496610,	R-HSA-2559580:R-HSA-2559580,R-HSA-3108214:R-HSA-3108214,R-HSA-4570464:R-HSA-4570464,	SM00454:SAM,SM00561:MBT,	AML1,AP1FJ,AP2REP,AREB6,ARNT,ARP1,ATF6,BACH1,BRACH,BRN2,CDP,CDPCR1,CEBP,CEBPA,CEBPB,COMP1,COUP,CP2,E2F,E47,E4BP4,EN1,EVI1,FAC1,FOXJ2,FOXO1,FOXO3,FOXO4,FREAC2,FREAC4,FREAC7,GATA,GATA1,GATA2,GCNF,GFI1,GR,HEN1,HFH1,HFH3,HLF,HNF3B,HNF4,HOX13,IK3,IRF2,LHX3,LMO2COM,LUN1,LYF1,MEF2,MEIS1,MEIS1AHOXA9,MEIS1BHOXA9,MIF1,MRF2,MSX1,MYCMAX,MYOD,MYOGNF1,MZF1,NCX,NF1,NFAT,NFE2,NFKAPPAB,NFKB,NFY,NGFIC,NKX22,NKX25,…	3D-structure,Alternative splicing,Complete proteome,Developmental protein,Nucleus,Proteomics identification,Reference proteome,Repeat,Repressor,Transcription,Transcription regulation,	chain:Polycomb protein SCMH1,domain:SAM,helix,modified residue,repeat:MBT 1,repeat:MBT 2,sequence conflict,splice variant,strand,turn,	Epithelium,Eye,Fetal brain,Heart,Muscle,Skeletal muscle,
1	54054435	54054446	12: 54054435, 54054442, 54054446	rs748278567 at position 54054446:G/T MAF<0.01	1.36402e-07	0.0693296	PROMOTER	NONE	TCEANC2*	transcription elongation factor A N-terminal and central domain containing 2(TCEANC2)	ENSG00000116205; gene; protein_coding; TCEANC2	CpG in 5’ promoter 851, 844, 842 bp upstream of TSS	Homo sapiens	1p32.3,		Tobacco Use Disorder,	CHEMDEPENDENCY,		GO:0006351~transcription, DNA-templated,	GO:0005634~nucleus,	GO:0003677~DNA binding,GO:0005515~protein binding,	IPR003617:Transcription elongation factor, TFIIS/CRSP70, N-terminal, sub-type,IPR003618:Transcription elongation factor S-II, central domain,IPR017923:Transcription factor IIS, N-terminal,			12477932,14702039,20379614,21244100,21832049,25416956,26167880,26496610,		SM00509:TFS2N,	AML1,AP1FJ,AREB6,ARNT,ARP1,BRACH,CDC5,CDP,CEBP,CEBPB,CETS1P54,CHX10,CREB,CREBP1,E2F,E4BP4,ELK1,ER,EVI1,FAC1,FOXJ2,FOXO1,FREAC4,FREAC7,GATA,GATA1,GCNF,HEN1,HFH1,HFH3,HNF1,HNF3B,HNF4,HOX13,HOXA3,HSF2,IK1,IK3,IRF2,IRF7,ISRE,LHX3,MEF2,MEIS1,MRF2,MSX1,MYCMAX,NCX,NFAT,NFKAPPAB50,NKX22,NKX25,NKX3A,NKX61,NRF2,NRSF,OCT,OCT1,PAX2,PAX4,PAX6,PBX1,POU3F2,POU6F1,PPARG,RORA1,S8,SPZ1,SREBP1,SRF,STAT,STAT3,STAT5A…	Acetylation,Alternative splicing,Complete proteome,Nucleus,Proteomics identification,Reference proteome,	chain:Uncharacterized protein C1orf83,domain:TFIIS central,domain:TFIIS N-terminal,sequence conflict,splice variant,	Brain,
2	169715990	169715990	1	NO	2.94443e-07	0.0509754	NONE	NONE	KLHL23	kelch like family member 23(KLHL23)	ENSG00000213160; gene; protein_coding; KLHL23	CpG within intron of gene 21.502 kb downstream of TSS	Homo sapiens	2q31.1,					GO:0016567~protein ubiquitination,	GO:0016021~integral component of membrane,GO:0031463~Cul3-RING ubiquitin ligase complex,	GO:0004842~ubiquitin-protein transferase activity,GO:0005515~protein binding,	IPR000210:BTB/POZ-like,IPR006652:Kelch repeat type 1,IPR011333:BTB/POZ fold,IPR011705:BTB/Kelch-associated,IPR015915:Kelch-type beta propeller,IPR015916:Galactose oxidase, beta-propeller,IPR017096:Kelch-like protein, gigaxonin,			10737800,12477932,14702039,15489334,16765319,19615732,21145461,21900206,22939624,23251661,23676014,25036637,26186194,		SM00225:BTB,SM00612:Kelch,SM00875:SM00875,	AHR,AML1,ARP1,ATF6,BRACH,BRN2,CDP,CDPCR3,CEBP,CEBPB,CHOP,COMP1,CREB,E47,EGR2,ELK1,ER,EVI1,FOXJ2,FOXO1,FOXO3,FOXO4,FREAC2,FREAC3,FREAC4,FREAC7,GATA,GATA1,GATA2,HFH1,HMX1,HSF1,HSF2,HTF,IK1,IK2,IRF1,ISRE,LMO2COM,MIF1,MRF2,NKX22,NKX25,NKX3A,NRSF,OCT1,PAX6,PBX1,POU3F2,POU6F1,RFX1,SOX9,SRF,STAT1,STAT3,STAT5B,TAL1ALPHAE47,TATA,TBP,TCF11,TCF11MAFG,YY1,ZID,	Complete proteome,Kelch repeat,Membrane,Reference proteome,Repeat,Transmembrane,Transmembrane helix,	chain:Kelch-like protein 23,domain:BACK,domain:BTB,repeat:Kelch 1,repeat:Kelch 2,repeat:Kelch 3,repeat:Kelch 4,repeat:Kelch 5,repeat:Kelch 6,	Cerebellum,Colon,Eye,
2	23562449	23562463	15: 23562449, 23562463	rs72780344 at position 23562463:G/A MAF<0.01	5.35728e-07	0.0379301	NONE	NONE	KLHL29*	kelch like family member 29(KLHL29)	ENSG00000119771; gene; protein_coding; KLHL29	CpG within intron 177.284 kb downstream of TSS	Homo sapiens	2p24.1,		Body Mass Index,Body Weight Changes,Celiac Disease|,Cholesterol, HDL,Cholesterol, LDL,Coronary Disease,Interleukin-6,Lipoproteins, VLDL,Tobacco Use Disorder,Type 2 Diabetes| edema | rosiglitazone,	CARDIOVASCULAR,CHEMDEPENDENCY,IMMUNE,METABOLIC,PHARMACOGENOMIC,		GO:0016567~protein ubiquitination,	GO:0031463~Cul3-RING ubiquitin ligase complex,	GO:0004842~ubiquitin-protein transferase activity,	IPR000210:BTB/POZ-like,IPR006652:Kelch repeat type 1,IPR011333:BTB/POZ fold,IPR011705:BTB/Kelch-associated,IPR015916:Galactose oxidase, beta-propeller,			10737800,11572484,12477932,14702039,15489334,19240061,19913121,20379614,20628086,21347282,21546767,22939624,23251661,23676014,24778252,		SM00225:BTB,SM00612:Kelch,SM00875:SM00875,	AHR,AHRARNT,AML1,AP1,AP1FJ,AP2,AP2GAMMA,AP2REP,AP4,AREB6,ARNT,ARP1,ATF,ATF6,BACH1,BACH2,BRACH,BRN2,CART1,CDC5,CDP,CDPCR1,CDPCR3,CDPCR3HD,CEBP,CEBPA,CEBPB,CETS1P54,CHOP,CHX10,CMYB,COMP1,COUP,CP2,CREB,CREBP1,E2F,E47,E4BP4,EGR2,EGR3,ELK1,EN1,ER,EVI1,FAC1,FOXD3,FOXJ2,FOXO1,FOXO3,FOXO4,FREAC2,FREAC3,FREAC4,FREAC7,GATA,GATA1,GATA2,GATA3,GATA6,GCNF,GFI1,GR,GRE,HAND1E47,HEN1,HFH1,HFH3,HLF,HNF1,HNF3B,HNF4…	Alternative splicing,Complete proteome,Kelch repeat,Proteomics identification,Reference proteome,Repeat,	chain:Kelch-like protein 29,compositionally biased region:Pro-rich,domain:BTB,repeat:Kelch 1,repeat:Kelch 2,repeat:Kelch 3,repeat:Kelch 4,repeat:Kelch 5,repeat:Kelch 6,sequence conflict,splice variant,	Brain,Melanoma,Placenta,Spleen,
3	50236428	50236430	3: 50236428, 50236430	NO	6.16175e-07	-0.0109862	PROMOTER FLANK	YES	GNAI2	G protein subunit alpha i2(GNAI2)	ENSG00000114353; gene; protein_coding; GNAI2	CpG in internal promoter flani within intron 10.136 kb downstream of TSS	Homo sapiens	3p21,	The protein encoded by this gene is an alpha subunit of guanine nucleotide binding proteins (G proteins). The encoded protein contains the guanine nucleotide binding site and is involved in the hormonal regulation of adenylate cyclase. Several transcript variants encoding different isoforms have been found for this gene. [provided by RefSeq, Sep 2013],	Adenoma, Acidophil|Adenoma, Chromophobe|Pituitary Neoplasms,blood pressure, arterial,Schizophrenia,Type 2 Diabetes| edema | rosiglitazone,	CANCER,CARDIOVASCULAR,PHARMACOGENOMIC,PSYCH,	12088413:CXCL12 upregulated T-cell activation, and an alpha(i) G-coupled protein mediated signaling pathway was necessary for stimulation of T cells by CXCL12.,12359238:Modulation of G(ialpha(2)) signaling by the axonal guidance molecule UNC5H2,12624107:valproic acid-induced expression of Galphai2 is regulated by Sp1 transcription factor,14623802:Cholesterol lowering by pravastatin might increase…	GO:0000186~activation of MAPKK activity,GO:0001973~adenosine receptor signaling pathway,GO:0006457~protein folding,GO:0007049~cell cycle,GO:0007165~signal transduction,GO:0007186~G-protein coupled receptor signaling pathway,GO:0007188~adenylate cyclase-modulating G-protein coupled receptor signaling pathway,GO:0007193~adenylate cyclase-inhibiting G-protein coupled receptor signaling pathway,GO:00…	GO:0005654~nucleoplasm,GO:0005737~cytoplasm,GO:0005813~centrosome,GO:0005829~cytosol,GO:0005834~heterotrimeric G-protein complex,GO:0005886~plasma membrane,GO:0016020~membrane,GO:0030425~dendrite,GO:0030496~midbody,GO:0044297~cell body,GO:0045121~membrane raft,GO:0070062~extracellular exosome,GO:1903561~extracellular vesicle,	GO:0001664~G-protein coupled receptor binding,GO:0003924~GTPase activity,GO:0004871~signal transducer activity,GO:0005515~protein binding,GO:0005525~GTP binding,GO:0019001~guanyl nucleotide binding,GO:0031683~G-protein beta/gamma-subunit complex binding,GO:0046872~metal ion binding,	IPR001019:Guanine nucleotide binding protein (G-protein), alpha subunit,IPR001408:G-protein alpha subunit, group I,IPR011025:G protein alpha subunit, helical insertion,IPR027417:P-loop containing nucleoside triphosphate hydrolase,	hsa04015:Rap1 signaling pathway,hsa04022:cGMP-PKG signaling pathway,hsa04024:cAMP signaling pathway,hsa04062:Chemokine signaling pathway,hsa04071:Sphingolipid signaling pathway,hsa04261:Adrenergic signaling in cardiomyocytes,hsa04360:Axon guidance,hsa04530:Tight junction,hsa04540:Gap junction,hsa04611:Platelet activation,hsa04670:Leukocyte transendothelial migration,hsa04713:Circadian entrainment…	192605~Ventricular tachycardia, idiopathic,Pituitary ACTH-secreting adenoma~Pituitary ACTH-secreting adenoma,	10471929,10493819,10598579,10644723,10727522,10840027,10906137,10978845,11055978,11118617,11120746,11168387,11196645,11253162,11286993,11369591,11387333,11950062,11955952,12068084,12088413,12193720,12359238,12477932,12509430,12519789,12624107,12748287,12860983,14623802,14634662,14701866,14702039,14993377,15047060,15126921,15251452,15312896,15331550,15489334,15640523,15782186,15972662,16169070,161…	R-HSA-112043:R-HSA-112043,R-HSA-170670:R-HSA-170670,R-HSA-202040:R-HSA-202040,R-HSA-392170:R-HSA-392170,R-HSA-400042:R-HSA-400042,R-HSA-418555:R-HSA-418555,R-HSA-418594:R-HSA-418594,R-HSA-418597:R-HSA-418597,R-HSA-422356:R-HSA-422356,	SM00275:SM00275,	AHR,AHRARNT,AML1,AP1,AP2,AP2REP,AP4,AREB6,ARNT,ARP1,ATF,ATF6,BACH1,BACH2,CART1,CDP,CDPCR3HD,CEBP,CHOP,CHX10,CMYB,COMP1,COUP,CP2,CREB,CREBP1,E2F,E47,E4BP4,EGR3,ELK1,ER,EVI1,FAC1,FOXO1,FOXO3,FOXO4,FREAC2,FREAC3,FREAC4,GATA1,GATA2,GFI1,GR,HAND1E47,HEN1,HLF,HMX1,HNF4,HOX13,HSF1,HSF2,IK1,IK3,IRF7,ISRE,LHX3,LMO2COM,LUN1,MAZR,MEIS1AHOXA9,MEIS1BHOXA9,MIF1,MYB,MYCMAX,MYOD,MYOGNF1,MZF1,NCX,NF1,NFAT,NFE2,NF…	ADP-ribosylation,Alternative splicing,Cell cycle,Cell division,Cell membrane,Complete proteome,Cytoplasm,Cytoskeleton,GTP-binding,Lipoprotein,Magnesium,Membrane,Metal-binding,Myristate,Nucleotide-binding,Palmitate,Proteomics identification,Reference proteome,Transducer,	chain:Guanine nucleotide-binding protein G(i) subunit alpha-2,lipid moiety-binding region:N-myristoyl glycine,lipid moiety-binding region:S-palmitoyl cysteine,modified residue,nucleotide phosphate-binding region:GTP,splice variant,	Brain,Cerebellum,Kidney,Lung,Mammary gland,Testis,
4	109302844	109302844	1	NO	3.9551e-208	0.0902838	PROMOTER FLANK	YES	COL25A1*	collagen type XXV alpha 1 chain(COL25A1)		CpG in 5’ promoter and CpG island 92 bp upstream of TSS	Homo sapiens	4q25,	This gene encodes a brain-specific membrane associated collagen. A product of proteolytic processing of the encoded protein, CLAC (collagenous Alzheimer amyloid plaque component), binds to amyloid beta-peptides found in Alzheimer amyloid plaques but CLAC inhibits rather than facilitates amyloid fibril elongation (PMID: 16300410). A study of over-expression of this collagen in mice, however, found…	Alcoholism,Alzheimer's disease ,Blood Pressure Determination,Cholesterol,Heart Rate,Hypertrophy, Left Ventricular,Tobacco Use Disorder,	CARDIOVASCULAR,CHEMDEPENDENCY,METABOLIC,NEUROLOGICAL,	15522881:CLAC displays features characteristic of a collagen protein, ie. it forms a partly protease-resistant triple-helical structure, exhibits an intermediate affinity for heparin, and is glycosylated; binding domain between CLAC and amyloid beta-peptide,15615705:CLACbinds to amyloid beta peptides through the positively charged amino acid cluster within the collagenous domain 1 and inhibits fo…	GO:0030574~collagen catabolic process,GO:0060385~axonogenesis involved in innervation,	GO:0005576~extracellular region,GO:0005581~collagen trimer,GO:0005615~extracellular space,GO:0005788~endoplasmic reticulum lumen,GO:0005886~plasma membrane,GO:0005887~integral component of plasma membrane,GO:0016021~integral component of membrane,	GO:0001540~beta-amyloid binding,GO:0008201~heparin binding,	IPR008160:Collagen triple helix repeat,		616219~Fibrosis of extraocular muscles, congenital, 5,	11927537,12477932,14656069,14702039,15215182,15522881,15615705,15853808,16300410,18501477,19548013,20332099,20379614,21408207,21688384,22297151,23018867,25133637,25500261,26486031,	R-HSA-1442490:R-HSA-1442490,R-HSA-1650814:R-HSA-1650814,		AML1,AP1,AP2REP,AP4,AREB6,ARNT,ARP1,ATF,BACH1,BRACH,BRN2,CART1,CDC5,CDP,CDPCR1,CDPCR3,CDPCR3HD,CEBP,CEBPA,CEBPB,CETS1P54,CHOP,CHX10,COMP1,COUP,CP2,CREB,CREBP1,E2F,E47,E4BP4,ELK1,EN1,ER,EVI1,FAC1,FOXD3,FOXJ2,FOXO1,FOXO3,FOXO4,FREAC2,FREAC3,FREAC4,FREAC7,GATA,GATA1,GATA3,GCNF,GFI1,GR,GRE,HAND1E47,HEN1,HFH1,HFH3,HLF,HNF1,HNF3B,HNF4,HOXA3,HSF1,HSF2,HTF,IK1,IK3,IRF1,IRF2,IRF7,ISRE,LHX3,LMO2COM,LUN1,LY…	Alternative splicing,Amyloid,Collagen,Complete proteome,Direct protein sequencing,Disease mutation,Glycoprotein,Heparin-binding,Hydroxylation,Membrane,Proteomics identification,Pyrrolidone carboxylic acid,Reference proteome,Repeat,Signal-anchor,Transmembrane,Transmembrane helix,	chain:Collagen alpha-1(XXV) chain,chain:Collagen-like Alzheimer amyloid plaque component,domain:Collagen-like 1,domain:Collagen-like 2,domain:Collagen-like 3,domain:Collagen-like 4,domain:Collagen-like 5,domain:Collagen-like 6,domain:Collagen-like 7,mutagenesis site,region of interest:Interaction with beta amyloid peptide,site:Cleavage; by furin,splice variant,topological domain:Cytoplasmic,topol…	Testis,
4	150583523	150583523	1	rs745962364:G/A MAF<0.01	2.93514e-06	0.0119267	PROMOTER	YES	LRBA	LPS responsive beige-like anchor protein(LRBA)	ENSG00000198589; gene; protein_coding; LRBA | ENSG00000181541; gene; protein_coding; MAB21L2	CpG within internal promoter in intron 432.204 kb downstream of TSS	Homo sapiens	4q31.3,	The protein encoded by this gene is a member of the WDL-BEACH-WD (WBW) gene family. Its expression is induced in B cells and macrophages by bacterial lipopolysaccharides (LPS). The encoded protein associates with protein kinase A and may be involved in leading intracellular vesicles to activated receptor complexes, which aids in the secretion and/or membrane deposition of immune effector molecule…	Body Mass Index,Body Weight,Lipoproteins, VLDL,Tobacco Use Disorder,Waist Circumference,	CHEMDEPENDENCY,METABOLIC,	15554694:The crystal structure of the aPH-BEACH domains of LRBA were studied.,22608502:mutations in LRBA cause an immune deficiency characterized by defects in B cell activation and autophagy and by susceptibility to apoptosis, associated with a clinical phenotype of hypogammaglobulinemia and autoimmunity,22721650:A truncating mutation in LRBA, which abolished protein expression, was identified a…		GO:0005764~lysosome,GO:0005783~endoplasmic reticulum,GO:0005794~Golgi apparatus,GO:0005886~plasma membrane,GO:0016020~membrane,GO:0016021~integral component of membrane,		IPR000409:BEACH domain,IPR001680:WD40 repeat,IPR010508:Domain of unknown function DUF1088,IPR011993:Pleckstrin homology-like domain,IPR013320:Concanavalin A-like lectin/glucanase, subgroup,IPR015943:WD40/YVTN repeat-like-containing domain,IPR016024:Armadillo-type fold,IPR017986:WD40-repeat-containing domain,IPR023362:PH-BEACH domain,		614700~Immunodeficiency, common variable, 8, with autoimmunity,	11254716,12160729,12477932,14702039,1505956,15554694,17081983,17353931,17474147,19738201,19946888,20379614,22608502,22658674,22721650,22863883,23022380,23092984,23824909,25281560,25468195,25479458,25931386,26122175,26186194,26206937,26638075,26745254,		SM00320:WD40,SM01026:SM01026,	AHR,AHRARNT,AML1,AP1,AP1FJ,AP2REP,AP4,AREB6,ARNT,ARP1,ATF6,BACH1,BACH2,BRACH,BRN2,CART1,CDC5,CDP,CDPCR1,CDPCR3,CDPCR3HD,CEBP,CEBPA,CEBPB,CETS1P54,CHOP,CHX10,CMYB,COMP1,COUP,CREBP1,CREL,E2F,E47,E4BP4,EGR2,ELK1,EN1,ER,EVI1,FAC1,FOXD3,FOXJ2,FOXO1,FOXO3,FOXO4,FREAC2,FREAC3,FREAC4,FREAC7,GATA,GATA1,GATA2,GATA6,GCNF,GFI1,GR,GRE,HAND1E47,HEN1,HFH1,HFH3,HLF,HMX1,HNF1,HNF3B,HNF4,HOX13,HOXA3,HSF1,HSF2,HTF,…	3D-structure,Acetylation,Alternative splicing,Cell membrane,Coiled coil,Complete proteome,Disease mutation,Endoplasmic reticulum,Golgi apparatus,Lysosome,Membrane,Phosphoprotein,Polymorphism,Proteomics identification,Reference proteome,Repeat,Transmembrane,Transmembrane helix,WD repeat,	chain:Lipopolysaccharide-responsive and beige- like anchor protein,compositionally biased region:Poly-Arg,domain:BEACH,helix,modified residue,repeat:WD 1,repeat:WD 2,repeat:WD 3,repeat:WD 4,repeat:WD 5,repeat:WD 6,sequence conflict,sequence variant,splice variant,strand,transmembrane region,turn,	Brain,Epithelium,Kidney,Lung,Retina,
4	150583523	150583523	1		2.93514e-06	0.0119267	PROMOTER	YES	MAB21L2	mab-21 like 2(MAB21L2)	ENSG00000198589; gene; protein_coding; LRBA | ENSG00000181541; gene; protein_coding; MAB21L2	CpG withi promoter in coding region 1.372 kb downstream of TSS	Homo sapiens	4q31,	This gene is similar to the C. elegans MAB-21 cell fate-determining gene, a downstream target of transforming growth factor-beta signaling. It is thought that this gene may be involved in neural development. The protein encoded by this gene is primarily nuclear, although some cytoplasmic localization has been observed. [provided by RefSeq, Jul 2008],			24906020:This report provides compelling human genomic and genetic evidence that mutations in MAB21L2 cause major eye malformations.,25719200:These findings support the identification of MAB21L2 as a novel factor involved in human coloboma and highlight the power of genome editing manipulation in model organisms for analysis of the effects of whole exome variation in humans.,26116559:The two unre…	GO:0001654~eye development,GO:0007399~nervous system development,GO:0008284~positive regulation of cell proliferation,GO:0010172~embryonic body morphogenesis,GO:0043010~camera-type eye development,	GO:0005634~nucleus,	GO:0005515~protein binding,	IPR000772:Ricin B lectin domain,IPR020950:Protein male abnormal 21-related,IPR024810:Mab-21 domain,		615877~Microphthalmia, syndromic 14,	10556287,12477932,14702039,17207965,21516116,21832049,23602568,24906020,25416956,25719200,26116559,26186194,		SM01265:SM01265,	AML1,AREB6,ARP1,ATF6,BACH1,BACH2,BRACH,BRN2,CART1,CDC5,CDP,CDPCR1,CDPCR3HD,CEBP,CEBPB,CHOP,CHX10,COMP1,COUP,CREBP1,CREL,E2F,E4BP4,EGR2,EN1,ER,EVI1,FOXD3,FOXJ2,FOXO1,FOXO3,FOXO4,FREAC2,FREAC4,FREAC7,GATA,GATA1,GCNF,GFI1,GR,HAND1E47,HEN1,HFH1,HFH3,HMX1,HNF1,HNF3B,HNF4,HOX13,HOXA3,HTF,IK1,IK2,IRF2,LHX3,LMO2COM,LYF1,MEF2,MEIS1,MEIS1BHOXA9,MRF2,MSX1,MYCMAX,MYOD,NCX,NF1,NFY,NKX22,NKX25,NKX3A,NKX61,NRSF…	Complete proteome,Developmental protein,Disease mutation,Microphthalmia,Nucleus,Reference proteome,	chain:Protein mab-21-like 2,sequence conflict,	Brain,
4	784617	784617	1	rs1172328759:G/T MAF<0.01	2.8999e-07	0.127264	NONE	NONE	CPLX1	complexin 1(CPLX1)		CpG intergenic 41.512 kb downstream of TSS	Homo sapiens	4p16.3,	Proteins encoded by the complexin/synaphin gene family are cytosolic proteins that function in synaptic vesicle exocytosis. These proteins bind syntaxin, part of the SNAP receptor. The protein product of this gene binds to the SNAP receptor complex and disrupts it, allowing transmitter release. [provided by RefSeq, Jul 2008],	Alcoholism,Behcet Syndrome,Schizophrenia,	CHEMDEPENDENCY,IMMUNE,PSYCH,	12058476:role in synaptic vesicle exocytosis,12082566:altered immunoreactivity of this protein in prefrontal cortex in severe mental illness,16794037:description of what may represent a basic principle of the coupling mechanism in SNARE dependent exocytosis: a reversible clamping protein, complexin, that can freeze the SNAREpin, an assembled fusion-competent intermediate en route to fusion,182403…	GO:0006836~neurotransmitter transport,GO:0006887~exocytosis,GO:0007268~chemical synaptic transmission,GO:0007269~neurotransmitter secretion,GO:0014047~glutamate secretion,GO:0016079~synaptic vesicle exocytosis,GO:0017157~regulation of exocytosis,GO:0030073~insulin secretion,	GO:0005829~cytosol,GO:0030425~dendrite,GO:0043025~neuronal cell body,GO:0043195~terminal bouton,GO:0070032~synaptobrevin 2-SNAP-25-syntaxin-1a-complexin I complex,GO:0070554~synaptobrevin 2-SNAP-25-syntaxin-3-complexin complex,	GO:0005326~neurotransmitter transporter activity,GO:0017075~syntaxin-1 binding,	IPR008849:Synaphin,	hsa04721:Synaptic vesicle cycle,		10051208,10449403,11483314,11832227,12058476,12082566,12200427,12477932,15217342,15489334,15526345,16442780,16722236,16794037,18240322,20201926,20301362,21565611,21697133,21785412,21785414,22705946,22939629,24722188,25831964,26245303,26603934,7553862,7654227,9853440,	R-HSA-181429:R-HSA-181429,R-HSA-181430:R-HSA-181430,R-HSA-210500:R-HSA-210500,R-HSA-212676:R-HSA-212676,R-HSA-264642:R-HSA-264642,R-HSA-888590:R-HSA-888590,		AP1,AREB6,ARP1,ATF6,BRACH,CART1,CDC5,CDPCR3,CHX10,CREB,CREBP1,E2F,E4BP4,EVI1,FOXJ2,GATA2,GCNF,HNF1,HOXA3,HTF,LHX3,LYF1,MAZR,MSX1,MYOGNF1,NGFIC,NKX22,OCT1,P53,PAX3,PAX4,PAX6,PPARA,PPARG,ROAZ,RORA1,S8,SP1,SPZ1,SREBP1,STAT3,TAXCREB,TCF11,TCF11MAFG,YY1,	3D-structure,Coiled coil,Complete proteome,Cytoplasm,Exocytosis,Neurotransmitter transport,Proteomics identification,Reference proteome,Transport,	chain:Complexin-1,region of interest:Interaction with the SNARE complex,	Brain,Eye,
4	896667	896667	1	rs56253253:G/A MAF<0.01	1.31161e-07	0.0217352	NONE	NONE	GAK	cyclin G associated kinase(GAK)	ENSG00000178950; gene; protein_coding; GAK	CpG within intron 35.706 kb down stream of TSS	Homo sapiens	4p16,	In all eukaryotes, the cell cycle is governed by cyclin-dependent protein kinases (CDKs), whose activities are regulated by cyclins and CDK inhibitors in a diverse array of mechanisms that involve the control of phosphorylation and dephosphorylation of Ser, Thr or Tyr residues. Cyclins are molecules that possess a consensus domain called the &apos;cyclin box.&apos; In mammalian cells, 9 cyclin sp…	Chronic renal failure|Kidney Failure, Chronic,Parkinson Disease,Parkinson's Disease,Parkinson's disease (familial),	NEUROLOGICAL,RENAL,	15240878:down-regulation of GAK results in outgrowth of cells in soft agar, raising the possibility that loss of GAK function may promote tumorigenesis.,16161052:GAK enhanced the androgen receptor transcriptional response even at low concentrations of androgens,16895969:Results describe the recruitment dynamics of GAK and auxilin to clathrin-coated pits during endocytosis.,17538018:Interactions b…	GO:0006468~protein phosphorylation,GO:0006898~receptor-mediated endocytosis,GO:0007029~endoplasmic reticulum organization,GO:0007030~Golgi organization,GO:0007049~cell cycle,GO:0010977~negative regulation of neuron projection development,GO:0072318~clathrin coat disassembly,GO:0072583~clathrin-mediated endocytosis,GO:0072600~establishment of protein localization to Golgi,GO:0090002~establishment …	GO:0005794~Golgi apparatus,GO:0005829~cytosol,GO:0005925~focal adhesion,GO:0016020~membrane,GO:0031982~vesicle,GO:0043231~intracellular membrane-bounded organelle,GO:0048471~perinuclear region of cytoplasm,	GO:0004672~protein kinase activity,GO:0004674~protein serine/threonine kinase activity,GO:0005515~protein binding,GO:0005524~ATP binding,GO:0016301~kinase activity,GO:0030332~cyclin binding,	IPR000008:C2 calcium-dependent membrane targeting,IPR000719:Protein kinase, catalytic domain,IPR001245:Serine-threonine/tyrosine-protein kinase catalytic domain,IPR001623:DnaJ domain,IPR008271:Serine/threonine-protein kinase, active site,IPR011009:Protein kinase-like domain,IPR014020:Tensin phosphatase, C2 domain,			10625686,10887964,11148137,12010461,12477932,12732633,14702039,14968112,15240878,15489334,15752756,16155256,16161052,16169070,16189514,16344560,16895969,17538018,18029348,18985386,19371378,19654208,19946888,20237935,20711177,20881269,21044948,21058943,21258085,21292315,21738487,21832049,22190034,22198721,22262175,22438815,22645275,23591012,23618683,23826309,24039160,24438162,24510904,24639526,249…	R-HSA-432722:R-HSA-432722,	SM00220:S_TKc,SM00271:DnaJ,SM01326:SM01326,	AHRARNT,AML1,AP1FJ,AP2,AP2REP,AP4,AREB6,ATF,ATF6,BACH1,BRACH,BRN2,CDPCR3,CDPCR3HD,CEBP,COMP1,CP2,CREB,CREBP1,CREBP1CJUN,E2F,E4BP4,EGR1,ELK1,FOXO1,FOXO3,FOXO4,GATA2,HFH1,HNF4,HSF1,IK3,IRF1,ISRE,MYOD,MYOGNF1,NKX61,NRSF,OCT1,OLF1,PAX4,PAX5,PAX6,PPARA,PPARG,RFX1,RORA1,RORA2,RREB1,TAL1ALPHAE47,TAL1BETAITF2,TCF11,XBP1,YY1,ZIC1,ZIC3,ZID,	3D-structure,Acetylation,Alternative splicing,ATP-binding,Cell cycle,Cell junction,Complete proteome,Cytoplasm,Golgi apparatus,Kinase,Methylation,Nucleotide-binding,Phosphoprotein,Polymorphism,Proteomics identification,Reference proteome,Serine/threonine-protein kinase,Transferase,	active site:Proton acceptor,chain:Cyclin G-associated kinase,compositionally biased region:Poly-Pro,domain:C2 tensin-type,domain:J,domain:Phosphatase tensin-type,domain:Protein kinase,modified residue,sequence conflict,sequence variant,	Brain,Cerebellum,Fibroblast,Ovary,PCR rescued clones,Placenta,Testis,
5	14418616	14418616	1	NO	4.59622e-09	-0.0864414	PROMOTER FLANK	NONE	TRIO*	trio Rho guanine nucleotide exchange factor(TRIO)	ENSG00000038382; gene; protein_coding; TRIO	CpG in internal promoter within intron of gene 275.274 kb downstream of TSS	Homo sapiens	5p15.2,	This gene encodes a large protein that functions as a GDP to GTP exchange factor. This protein promotes the reorganization of the actin cytoskeleton, thereby playing a role in cell migration and growth. Alternative splicing results in multiple transcript variants. [provided by RefSeq, Dec 2015],	Blood Vessels,Breath Tests,coronary spastic angina,Tobacco Use Disorder,	CARDIOVASCULAR,CHEMDEPENDENCY,OTHER,	15199069:present the x-ray structure refined to 1.7-A resolution and effect on signaling pathway by PI 3-kinase,15215162:TRIO amplification is associated with invasive tumor growth and rapid tumor cell proliferation in bladder neoplasms.,15308664:Expression of Tgat in NIH3T3 resulted in the loss of contact inhibition, increase of saturation density, anchorage-independent growth, tumorigenicity in…	GO:0006468~protein phosphorylation,GO:0007185~transmembrane receptor protein tyrosine phosphatase signaling pathway,GO:0035023~regulation of Rho protein signal transduction,GO:0043065~positive regulation of apoptotic process,GO:0043547~positive regulation of GTPase activity,GO:0051056~regulation of small GTPase mediated signal transduction,	GO:0005829~cytosol,	GO:0004674~protein serine/threonine kinase activity,GO:0005085~guanyl-nucleotide exchange factor activity,GO:0005089~Rho guanyl-nucleotide exchange factor activity,GO:0005515~protein binding,GO:0005524~ATP binding,GO:0019899~enzyme binding,	IPR000219:Dbl homology (DH) domain,IPR000719:Protein kinase, catalytic domain,IPR001251:CRAL-TRIO domain,IPR001452:Src homology-3 domain,IPR001849:Pleckstrin homology domain,IPR002017:Spectrin repeat,IPR003598:Immunoglobulin subtype 2,IPR003599:Immunoglobulin subtype,IPR007110:Immunoglobulin-like domain,IPR008271:Serine/threonine-protein kinase, active site,IPR011009:Protein kinase-like domain,IP…			10341202,10948190,11146652,11595749,12477932,12551902,14702039,15199069,15215162,15308664,15489334,16033331,16094384,16169070,16752383,17043677,17081983,17391702,17606614,17881726,18519826,18936096,19008376,19846667,19911011,20083228,20379614,22238672,22323290,22558309,22696684,22939629,23177739,23776197,24025145,24859002,25065758,25355950,25851347,25921289,26116572,26235986,26344197,26496610,266…	R-HSA-193648:R-HSA-193648,R-HSA-194840:R-HSA-194840,R-HSA-416476:R-HSA-416476,R-HSA-416482:R-HSA-416482,R-HSA-418885:R-HSA-418885,	SM00150:SPEC,SM00220:S_TKc,SM00233:PH,SM00325:RhoGEF,SM00326:SH3,SM00408:IGc2,SM00409:IG,SM00516:SEC14,	AHR,AHRARNT,AML1,AP1,AP2,AP2REP,AP4,AREB6,ARNT,ARP1,ATF,ATF6,BACH1,BACH2,BRACH,BRN2,CART1,CDC5,CDP,CDPCR3,CDPCR3HD,CEBP,CEBPB,CHOP,CHX10,CMYB,COMP1,CP2,CREB,CREBP1,E2F,E47,E4BP4,ELK1,EN1,ER,EVI1,FAC1,FOXD3,FOXJ2,FOXO1,FOXO3,FOXO4,FREAC3,FREAC4,FREAC7,GATA,GATA1,GATA2,GATA3,GCNF,GFI1,GR,GRE,HAND1E47,HEN1,HFH1,HFH3,HLF,HMX1,HNF1,HNF4,HOX13,HOXA3,HSF2,HTF,IK1,IK2,IK3,IRF2,IRF7,ISRE,LHX3,LMO2COM,LUN1…	3D-structure,Alternative splicing,ATP-binding,Coiled coil,Complete proteome,Cytoplasm,Disulfide bond,Guanine-nucleotide releasing factor,Immunoglobulin domain,Kinase,Nucleotide-binding,Phosphoprotein,Polymorphism,Proteomics identification,Reference proteome,Repeat,Serine/threonine-protein kinase,SH3 domain,Transferase,	binding site:ATP,chain:Triple functional domain protein,compositionally biased region:Poly-Gln,compositionally biased region:Poly-Gly,compositionally biased region:Poly-Ser,disulfide bond,domain:CRAL-TRIO,domain:DH 1,domain:DH 2,domain:Ig-like C2-type,domain:PH 1,domain:PH 2,domain:Protein kinase,domain:SH3 1,domain:SH3 2,helix,modified residue,mutagenesis site,nucleotide phosphate-binding region…	Brain,Epithelium,Fibroblast,Kidney,Lymph,PBMC,T-cell,
5	6749421	6749421	1	rs533006127:G/A/C MAF<0.01	6.32973e-06	0.0371488	NONE	NONE	TENTA4A	poly(A) RNA polymerase D7, non-canonical(PAPD7)	ENSG00000112941; gene; protein_coding; TENTA4A	CpG in intron 35.989 kb downstream from from TSS	Homo sapiens	5p15,	The protein encoded by this gene is a DNA polymerase that is likely involved in DNA repair. In addition, the encoded protein may be required for sister chromatid adhesion. Alternatively spliced transcript variants that encode different isoforms have been described. [provided by RefSeq, Jan 2010],	Attention Deficit Disorder with Hyperactivity,Bipolar Disorder,Body Height,Body Weight,Celiac Disease|,Glucose,Iron,Myopia,Psychomotor Performance,Sphingolipids,	DEVELOPMENTAL,IMMUNE,METABOLIC,NEUROLOGICAL,PSYCH,VISION,	23376078:These results suggest that PAPD7 l is the major and active isoform of PAPD7 expressed in cells.,	GO:0006302~double-strand break repair,GO:0007062~sister chromatid cohesion,GO:0007076~mitotic chromosome condensation,GO:0042493~response to drug,GO:0051301~cell division,GO:0071897~DNA biosynthetic process,	GO:0005634~nucleus,GO:0005654~nucleoplasm,GO:0005737~cytoplasm,	GO:0003677~DNA binding,GO:0003887~DNA-directed DNA polymerase activity,GO:0004652~polynucleotide adenylyltransferase activity,GO:0016779~nucleotidyltransferase activity,GO:0043221~SMC family protein binding,GO:0046872~metal ion binding,	IPR002058:PAP/25A-associated,IPR002934:Nucleotidyl transferase domain,	hsa03018:RNA degradation,		10066793,10926539,11459963,12477932,15489334,18330920,18421076,18821564,19240061,19322201,19734545,21878619,22359512,23376078,23548203,23776197,26186194,			AML1,AP1,AP1FJ,AP2REP,AREB6,CART1,CDC5,CDP,CEBPB,CHOP,CMYB,COMP1,CP2,CREBP1,E2F,E47,E4BP4,ELK1,EN1,ER,FAC1,FOXJ2,FREAC3,GATA,GATA1,GCNF,GRE,HAND1E47,HEN1,HFH1,HLF,HMX1,HNF3B,IK1,IRF2,IRF7,LHX3,LMO2COM,MEF2,MEIS1AHOXA9,MEIS1BHOXA9,MYB,NFAT,NGFIC,NKX22,NKX25,NKX61,NMYC,NRF2,NRSF,OCT1,P300,PAX4,PAX5,PAX6,POU3F2,POU6F1,PPARA,PPARG,RFX1,ROAZ,RSRFC4,SRF,STAT3,STAT5A,TCF11MAFG,TST1,USF,	Alternative splicing,Cell cycle,Cell division,Complete proteome,Cytoplasm,DNA-binding,DNA-directed DNA polymerase,Magnesium,Manganese,Metal-binding,Mitosis,Nucleotidyltransferase,Nucleus,Polymorphism,Proteomics identification,Reference proteome,Transferase,	chain:DNA polymerase sigma,compositionally biased region:Ser-rich,sequence variant,	Cerebellum,Lung,
6	125153680	125153683	4: 125153680, 125153683	NO	7.20339e-07	0.0219257	PROMOTER & CTCF	YES	TPD52L1*	tumor protein D52-like 1(TPD52L1)	ENSG00000111907; gene; protein_coding; TPD52L1	CpG in internal promoter and CTCF within intron34.631 kb downstream of TSS	Homo sapiens	6q22-q23,	This gene encodes a member of a family of proteins that contain coiled-coil domains and may form hetero- or homomers. The encoded protein is involved in cell proliferation and calcium signaling. It also interacts with the mitogen-activated protein kinase kinase kinase 5 (MAP3K5/ASK1) and positively regulates MAP3K5-induced apoptosis. Multiple alternatively spliced transcript variants have been ob…	Body Mass Index,Body Weight,	METABOLIC,	12963375:These results identify 14-3-3 proteins as partners for hD53, and alternative splicing as a mechanism for regulating 14-3-3 binding.,14761963:a member of the tumor protein D52 family involved in cell proliferation and calcium signaling, up-regulates the ASK1-induced apoptosis [D53L1],16620967:The results indicate that tumor protein D52-like 1 genes are not ubiquitously expressed in leukem…	GO:0000086~G2/M transition of mitotic cell cycle,GO:0043406~positive regulation of MAP kinase activity,GO:0046330~positive regulation of JNK cascade,GO:2001235~positive regulation of apoptotic signaling pathway,	GO:0005737~cytoplasm,GO:0048471~perinuclear region of cytoplasm,	GO:0005515~protein binding,GO:0042802~identical protein binding,GO:0042803~protein homodimerization activity,GO:0046982~protein heterodimerization activity,	IPR007327:Tumour protein D52,			11549320,11594751,12477932,12963375,14702039,14761963,16112108,16169070,16620967,16631610,16712791,21988832,23444366,24255178,26186194,26344197,7796418,8812487,9484778,9730602,9838088,	R-HSA-432722:R-HSA-432722,		AHR,AML1,AP1,AP2REP,AP4,ARNT,ARP1,BACH1,BRN2,CART1,CDP,CDPCR3,CEBP,CEBPB,CHOP,CHX10,CP2,E2F,E47,E4BP4,EN1,EVI1,FAC1,FOXO1,FOXO4,FREAC7,GATA,GCNF,GFI1,HFH1,HFH3,IK1,IK3,LHX3,MAX,MEF2,MRF2,MYOD,NF1,NFAT,NFKAPPAB65,NKX22,NKX25,NKX3A,NKX61,OCT,OCT1,P300,PAX3,PAX4,PBX1,POU3F2,POU6F1,PPARG,RFX1,RORA2,RP58,RREB1,SOX5,SREBP1,SRY,STAT,STAT5A,TATA,TBP,TST1,ZIC2,	Alternative splicing,Coiled coil,Complete proteome,Methylation,Phosphoprotein,Polymorphism,Proteomics identification,Reference proteome,	chain:Tumor protein D53,modified residue,sequence conflict,sequence variant,splice variant,	Liver,Lung,Mammary carcinoma,Skeletal muscle,
6	32053494	32053507	14: 32053494, 32053507	rs749347431 at position 32053494:G/A/T MAF<0.01 rs749347431 at position32053507:G/A/T MAF<0.01	1.06995e-08	0.101224	NONE	NONE	TNXB* *	tenascin XB(TNXB)	ENSG00000168477; gene; protein_coding; TNXB	All three CpGs are located within intron of the gene 7.159, 7.146, 9.024 kb downstream of TSS	Homo sapiens	6p21.3,	This gene encodes a member of the tenascin family of extracellular matrix glycoproteins. The tenascins have anti-adhesive effects, as opposed to fibronectin which is adhesive. This protein is thought to function in matrix maturation during wound healing, and its deficiency has been associated with the connective tissue disorder Ehlers-Danlos syndrome. This gene localizes to the major histocompati…	Abortion, Spontaneous,Alzheimer's disease,Arthritis, Rheumatoid|,Chronic renal failure|Kidney Failure, Chronic,Diabetes Mellitus, Type 1|,diabetes, type 1 ,Ehlers-Danlos syndrome,height,HIV-1 control,Lupus Erythematosus, Systemic,nasal polyposis,Schizophrenia,smoking behavior,Type 2 Diabetes| edema | rosiglitazone,	CHEMDEPENDENCY,IMMUNE,INFECTION,NEUROLOGICAL,NORMALVARIATION,OTHER,PHARMACOGENOMIC,PSYCH,RENAL,REPRODUCTION,	12121677:molecular studies on RCCX haplotypes revealing a unique recombination giving rise to a TNXB/TNXA hybrid gene, CYP21A deletion and CYP21B duplication on one chromosome,12376099:localization and analysis of the principal promoter for human tenascin-X,12746407:chromosomal mapping of a de novo unequal crossover causing a deletion of the steroid 21-hydroxylase gene and a non-functional hybrid…	GO:0007155~cell adhesion,GO:0030036~actin cytoskeleton organization,GO:0030199~collagen fibril organization,GO:0032963~collagen metabolic process,GO:0048251~elastic fiber assembly,	GO:0005578~proteinaceous extracellular matrix,GO:0005583~fibrillar collagen trimer,GO:0005615~extracellular space,GO:0005622~intracellular,GO:0031012~extracellular matrix,GO:0070062~extracellular exosome,	GO:0005178~integrin binding,GO:0005201~extracellular matrix structural constituent,GO:0005515~protein binding,GO:0008201~heparin binding,	IPR000742:Epidermal growth factor-like domain,IPR002181:Fibrinogen, alpha/beta/gamma chain, C-terminal globular domain,IPR003961:Fibronectin, type III,IPR013032:EGF-like, conserved site,IPR013111:EGF, extracellular,IPR013783:Immunoglobulin-like fold,IPR014715:Fibrinogen, alpha/beta/gamma chain, C-terminal globular, subdomain 2,IPR014716:Fibrinogen, alpha/beta/gamma chain, C-terminal globular, sub…	hsa04151:PI3K-Akt signaling pathway,hsa04510:Focal adhesion,hsa04512:ECM-receptor interaction,hsa05206:MicroRNAs in cancer,	606408~Ehlers-Danlos syndrome due to tenascin X deficiency,615963~Vesicoureteral reflux 8,	10072631,10207042,10343159,10737800,11122379,11642233,12121677,12376099,12477932,12746407,1373808,14656967,14729256,15102077,15339882,15342556,15455729,15733269,16278880,16335952,16567571,17033827,17192952,17202312,17263730,17453911,18058064,18091320,18155129,18335242,18391951,18588874,18679583,19116923,19143814,19143821,19198610,19204726,19266077,19738457,19851445,19860791,19913121,20041166,2030…	R-HSA-3000178:R-HSA-3000178,	SM00060:FN3,SM00181:EGF,SM00186:FBG,	AHRARNT,AML1,AP1,AP2,AP2GAMMA,AP2REP,AP4,AREB6,ARNT,ARP1,ATF,ATF6,BACH1,BACH2,BRACH,CART1,CDP,CDPCR1,CDPCR3HD,CEBP,CEBPA,CEBPB,CETS1P54,CHOP,CMYB,COMP1,COUP,CP2,CREB,CREBP1,CREL,E2F,E47,E4BP4,EGR2,EGR3,ELK1,EN1,ER,EVI1,FAC1,FOXD3,FOXJ2,FOXO1,FREAC2,FREAC7,GATA,GATA1,GATA2,GCNF,GFI1,GR,GRE,HAND1E47,HEN1,HFH3,HLF,HMX1,HNF1,HNF4,HOX13,HSF2,HTF,IK1,IK3,ISRE,LMO2COM,LUN1,LYF1,MAZR,MEF2,MEIS1,MEIS1AHOX…	3D-structure,Alternative splicing,Cell adhesion,Coiled coil,Complete proteome,Direct protein sequencing,Disease mutation,Disulfide bond,EGF-like domain,Ehlers-Danlos syndrome,Extracellular matrix,Glycoprotein,Polymorphism,Proteomics identification,Reference proteome,Repeat,Secreted,Signal,	chain:Putative tenascin-XA,chain:Tenascin-X,disulfide bond,domain:EGF-like 10,domain:EGF-like 11,domain:EGF-like 12,domain:EGF-like 13,domain:EGF-like 14,domain:EGF-like 15,domain:EGF-like 16,domain:EGF-like 17,domain:EGF-like 18,domain:EGF-like 19,domain:EGF-like 1; incomplete,domain:EGF-like 2,domain:EGF-like 3,domain:EGF-like 4,domain:EGF-like 5,domain:EGF-like 6,domain:EGF-like 7,domain:EGF-l…	Adrenal gland,B-cell,Brain,Epithelium,Fetal adrenal gland,Leukocyte,Liver,Lung,Plasma,
6	32069677	32069677	1	rs777927367:indel GGCTGCCCTCCACGGGCACCACCTGGGGCTGCCC/GGCTGCCC MAF<0.01	3.32755e-06	0.0582712	NONE	NONE	TNXB* *	tenascin XB(TNXB)	ENSG00000168477; gene; protein_coding; TNXB		Homo sapiens	6p21.3,	This gene encodes a member of the tenascin family of extracellular matrix glycoproteins. The tenascins have anti-adhesive effects, as opposed to fibronectin which is adhesive. This protein is thought to function in matrix maturation during wound healing, and its deficiency has been associated with the connective tissue disorder Ehlers-Danlos syndrome. This gene localizes to the major histocompati…	Abortion, Spontaneous,Alzheimer's disease,Arthritis, Rheumatoid|,Chronic renal failure|Kidney Failure, Chronic,Diabetes Mellitus, Type 1|,diabetes, type 1 ,Ehlers-Danlos syndrome,height,HIV-1 control,Lupus Erythematosus, Systemic,nasal polyposis,Schizophrenia,smoking behavior,Type 2 Diabetes| edema | rosiglitazone,	CHEMDEPENDENCY,IMMUNE,INFECTION,NEUROLOGICAL,NORMALVARIATION,OTHER,PHARMACOGENOMIC,PSYCH,RENAL,REPRODUCTION,	12121677:molecular studies on RCCX haplotypes revealing a unique recombination giving rise to a TNXB/TNXA hybrid gene, CYP21A deletion and CYP21B duplication on one chromosome,12376099:localization and analysis of the principal promoter for human tenascin-X,12746407:chromosomal mapping of a de novo unequal crossover causing a deletion of the steroid 21-hydroxylase gene and a non-functional hybrid…	GO:0007155~cell adhesion,GO:0030036~actin cytoskeleton organization,GO:0030199~collagen fibril organization,GO:0032963~collagen metabolic process,GO:0048251~elastic fiber assembly,	GO:0005578~proteinaceous extracellular matrix,GO:0005583~fibrillar collagen trimer,GO:0005615~extracellular space,GO:0005622~intracellular,GO:0031012~extracellular matrix,GO:0070062~extracellular exosome,	GO:0005178~integrin binding,GO:0005201~extracellular matrix structural constituent,GO:0005515~protein binding,GO:0008201~heparin binding,	IPR000742:Epidermal growth factor-like domain,IPR002181:Fibrinogen, alpha/beta/gamma chain, C-terminal globular domain,IPR003961:Fibronectin, type III,IPR013032:EGF-like, conserved site,IPR013111:EGF, extracellular,IPR013783:Immunoglobulin-like fold,IPR014715:Fibrinogen, alpha/beta/gamma chain, C-terminal globular, subdomain 2,IPR014716:Fibrinogen, alpha/beta/gamma chain, C-terminal globular, sub…	hsa04151:PI3K-Akt signaling pathway,hsa04510:Focal adhesion,hsa04512:ECM-receptor interaction,hsa05206:MicroRNAs in cancer,	606408~Ehlers-Danlos syndrome due to tenascin X deficiency,615963~Vesicoureteral reflux 8,	10072631,10207042,10343159,10737800,11122379,11642233,12121677,12376099,12477932,12746407,1373808,14656967,14729256,15102077,15339882,15342556,15455729,15733269,16278880,16335952,16567571,17033827,17192952,17202312,17263730,17453911,18058064,18091320,18155129,18335242,18391951,18588874,18679583,19116923,19143814,19143821,19198610,19204726,19266077,19738457,19851445,19860791,19913121,20041166,2030…	R-HSA-3000178:R-HSA-3000178,	SM00060:FN3,SM00181:EGF,SM00186:FBG,	AHRARNT,AML1,AP1,AP2,AP2GAMMA,AP2REP,AP4,AREB6,ARNT,ARP1,ATF,ATF6,BACH1,BACH2,BRACH,CART1,CDP,CDPCR1,CDPCR3HD,CEBP,CEBPA,CEBPB,CETS1P54,CHOP,CMYB,COMP1,COUP,CP2,CREB,CREBP1,CREL,E2F,E47,E4BP4,EGR2,EGR3,ELK1,EN1,ER,EVI1,FAC1,FOXD3,FOXJ2,FOXO1,FREAC2,FREAC7,GATA,GATA1,GATA2,GCNF,GFI1,GR,GRE,HAND1E47,HEN1,HFH3,HLF,HMX1,HNF1,HNF4,HOX13,HSF2,HTF,IK1,IK3,ISRE,LMO2COM,LUN1,LYF1,MAZR,MEF2,MEIS1,MEIS1AHOX…	3D-structure,Alternative splicing,Cell adhesion,Coiled coil,Complete proteome,Direct protein sequencing,Disease mutation,Disulfide bond,EGF-like domain,Ehlers-Danlos syndrome,Extracellular matrix,Glycoprotein,Polymorphism,Proteomics identification,Reference proteome,Repeat,Secreted,Signal,	chain:Putative tenascin-XA,chain:Tenascin-X,disulfide bond,domain:EGF-like 10,domain:EGF-like 11,domain:EGF-like 12,domain:EGF-like 13,domain:EGF-like 14,domain:EGF-like 15,domain:EGF-like 16,domain:EGF-like 17,domain:EGF-like 18,domain:EGF-like 19,domain:EGF-like 1; incomplete,domain:EGF-like 2,domain:EGF-like 3,domain:EGF-like 4,domain:EGF-like 5,domain:EGF-like 6,domain:EGF-like 7,domain:EGF-l…	Adrenal gland,B-cell,Brain,Epithelium,Fetal adrenal gland,Leukocyte,Liver,Lung,Plasma,
7	10974225	10974225	1	NO	3.66081e-06	-0.00862321	PROMOTER	Yes	PHF14	PHD finger protein 14(PHF14)	ENSG00000106443; gene; protein_coding; PHF14	CpG within promoter 889 bpdownstream of TSS	Homo sapiens	7p21.3,					GO:0000122~negative regulation of transcription from RNA polymerase II promoter,GO:0048286~lung alveolus development,GO:2000584~negative regulation of platelet-derived growth factor receptor-alpha signaling pathway,GO:2000791~negative regulation of mesenchymal cell proliferation involved in lung development,	GO:0005634~nucleus,	GO:0008270~zinc ion binding,	IPR001965:Zinc finger, PHD-type,IPR011011:Zinc finger, FYVE/PHD-type,IPR013083:Zinc finger, RING/FYVE/PHD-type,IPR019786:Zinc finger, PHD-type, conserved site,IPR019787:Zinc finger, PHD-finger,			11329013,12477932,14702039,15302935,16341674,16344560,17081983,17158748,20211142,22658674,25693804,26186194,26496610,9847074,9872452,		SM00249:PHD,	AHRARNT,AML1,AREB6,ARP1,ATF6,BRACH,BRN2,CART1,CDC5,CDP,CDPCR1,CDPCR3,CDPCR3HD,CEBP,CEBPB,CHOP,CHX10,CREB,CREBP1,E47,E4BP4,EGR1,ELK1,EN1,ER,EVI1,FOXD3,FOXJ2,FOXO1,FREAC2,FREAC3,FREAC7,GATA,GATA1,GFI1,GR,GRE,HAND1E47,HFH1,HFH3,HNF1,HNF3B,HNF4,HSF2,IK1,IK3,IRF1,IRF2,IRF7,ISRE,LHX3,LMO2COM,LUN1,LYF1,MEF2,MEIS1,MEIS1AHOXA9,MEIS1BHOXA9,MIF1,MRF2,MSX1,NCX,NFAT,NFKAPPAB65,NFY,NKX22,NKX25,NKX3A,NKX61,OCT1…	Alternative initiation,Alternative splicing,Coiled coil,Complete proteome,Metal-binding,Phosphoprotein,Polymorphism,Proteomics identification,Reference proteome,Repeat,Zinc,Zinc-finger,	chain:PHD finger protein 14,compositionally biased region:Glu/Lys-rich,modified residue,sequence conflict,sequence variant,splice variant,zinc finger region:PHD-type 1,zinc finger region:PHD-type 2,	Brain,Epithelium,Hippocampus,
7	155457019	155457019	1	NO	4.7015e-06	-0.0170391	PROMOTER	YES	AC008060.3	novel transcript	ENSG00000236544; gene; lincRNA; AC008060.8	CpG within promoter 80 bp downstream of TSS
7	27165159	27165159	1	rs748173136:indel CCGGCGCCGCCG/CCGGCGCCGCCGGCGCCGCCG MAF<0.01	1.29773e-07	0.0379714	PROMOTER	YES	HOXA10 ** * *	homeobox A10(HOXA10)	ENSG00000078399; gene; protein_coding; HOXA9 | ENSG00000257184; gene; protein_coding; HOXA10-HOXA9	CpG in internal promoter within intron of gene 15.102 kb downstream of TSS	Homo sapiens	7p15-p14,	In vertebrates, the genes encoding the class of transcription factors called homeobox genes are found in clusters named A, B, C, and D on four separate chromosomes. Expression of these proteins is spatially and temporally regulated during embryonic development. This gene is part of the A cluster on chromosome 7 and encodes a DNA-binding transcription factor that may regulate gene expression, morp…	Bone Mineral Density,Clubfoot,congenital absense of uterus and vagina,Cryptorchidism,Endometriosis,	DEVELOPMENTAL,METABOLIC,REPRODUCTION,	11830466:regulates hematopoietic lineage commitment, enhancing the monocytic differentiation pathway,11875117:beta3-Integrin expression was directly up-regulated by HOXA10 in the endometrium,12145285:SHP1 has a role in myeloid differentiation and is regulated by HoxA10,12215336:its expression is diminished by hydrosalpinx fluid in the endometrium,12482956:In these studies we identify and characte…	GO:0001501~skeletal system development,GO:0006355~regulation of transcription, DNA-templated,GO:0006366~transcription from RNA polymerase II promoter,GO:0007275~multicellular organism development,GO:0007283~spermatogenesis,GO:0007338~single fertilization,GO:0008584~male gonad development,GO:0009952~anterior/posterior pattern specification,GO:0009954~proximal/distal pattern formation,GO:0030326~em…	GO:0005634~nucleus,GO:0005667~transcription factor complex,GO:0005737~cytoplasm,	GO:0000978~RNA polymerase II core promoter proximal region sequence-specific DNA binding,GO:0001077~transcriptional activator activity, RNA polymerase II core promoter proximal region sequence-specific binding,GO:0005515~protein binding,GO:0042826~histone deacetylase binding,GO:0043565~sequence-specific DNA binding,	IPR001356:Homeodomain,IPR009057:Homeodomain-like,IPR017970:Homeobox, conserved site,IPR020479:Homeodomain, metazoa,			10374871,10766757,11290589,11443215,11585930,11752456,11830466,11857506,11875117,12145285,12215336,12477932,12482956,12493691,12519859,12764384,12853948,1358459,14512427,14607569,14960020,14966272,14973489,15213244,15236964,15489334,15674412,15731295,15749785,15905361,16098858,16210632,16344560,16424022,16597639,16647375,1676505,16861351,17173899,17439948,17482600,17688409,17709569,17828513,18190…		SM00389:HOX,	AHR,AHRARNT,AML1,AP1FJ,AP2,AP2GAMMA,AP2REP,AP4,AREB6,ARNT,ARP1,ATF,ATF6,BACH1,BRACH,BRN2,CART1,CDC5,CDP,CDPCR1,CDPCR3,CDPCR3HD,CEBP,CEBPB,CHOP,CHX10,CMYB,COMP1,COUP,CP2,CREB,CREBP1,CREBP1CJUN,CREL,E2F,E47,E4BP4,EGR1,EGR3,ELK1,EN1,ER,EVI1,FAC1,FOXD3,FOXJ2,FOXO1,FOXO4,FREAC2,FREAC3,FREAC4,FREAC7,GATA,GATA1,GATA2,GATA3,GATA6,GCNF,GFI1,GR,HAND1E47,HEN1,HFH1,HFH3,HMX1,HNF1,HNF3B,HNF4,HOX13,HOXA3,HSF1,…	Alternative splicing,Complete proteome,Developmental protein,DNA-binding,Homeobox,Nucleus,Proteomics identification,Reference proteome,Transcription,Transcription regulation,	chain:Homeobox protein Hox-A10,compositionally biased region:Poly-Gly,compositionally biased region:Poly-Pro,DNA-binding region:Homeobox,sequence conflict,splice variant,	Caudate nucleus,Kidney,Muscle,Salivary gland,
7	27165159	27165159	1		1.29773e-07	0.0379714	PROMOTER	YES	HOXA9*	homeobox A9(HOXA9)	ENSG00000078399; gene; protein_coding; HOXA9 | ENSG00000257184; gene; protein_coding; HOXA10-HOXA9	CpG in internal promoter within intron 10.021 kb downstream of TSS	Homo sapiens	7p15-p14,	In vertebrates, the genes encoding the class of transcription factors called homeobox genes are found in clusters named A, B, C, and D on four separate chromosomes. Expression of these proteins is spatially and temporally regulated during embryonic development. This gene is part of the A cluster on chromosome 7 and encodes a DNA-binding transcription factor which may regulate gene expression, mor…	Bone Mineral Density,Clubfoot,Tobacco Use Disorder,	CHEMDEPENDENCY,DEVELOPMENTAL,METABOLIC,	11830496:the fusion gene NUP98-HOXA9 is an important gene in myeloid leukemogenesis.,12082612:Nup98-HoxA9 immortalizes myeloid progenitors, enforces expression of Hoxa9, Hoxa7 and Meis1, and alters cytokine-specific responses in a manner similar to that induced by retroviral co-expression of Hoxa9 and Meis1.,12112533:The HOXA9 cluster gene is frequently expressed in cell lines from acute myeloid …	GO:0006351~transcription, DNA-templated,GO:0006355~regulation of transcription, DNA-templated,GO:0007275~multicellular organism development,GO:0007283~spermatogenesis,GO:0007338~single fertilization,GO:0008584~male gonad development,GO:0009952~anterior/posterior pattern specification,GO:0009954~proximal/distal pattern formation,GO:0030879~mammary gland development,GO:0035115~embryonic forelimb mo…	GO:0005634~nucleus,GO:0005667~transcription factor complex,GO:0005737~cytoplasm,	GO:0005515~protein binding,GO:0019899~enzyme binding,GO:0043565~sequence-specific DNA binding,	IPR001356:Homeodomain,IPR006711:Hox9, N-terminal activation domain,IPR009057:Homeodomain-like,IPR017112:Homeobox protein Hox9,IPR017970:Homeobox, conserved site,IPR020479:Homeodomain, metazoa,			10082572,11042172,11076863,11256614,11551904,11585930,11830496,11857506,12082612,12112533,12138901,12393433,12477932,12649177,12853948,12923056,1358459,14561764,14562113,14609952,14701735,14738146,14764452,15160920,15161102,15254242,15454493,15479723,15489334,15489336,15657436,15681849,15960974,15960975,16105979,16189514,16381901,16630659,16803519,17178874,17327400,17452460,17567994,17586512,1762…		SM00389:HOX,	AHR,AHRARNT,AML1,AP1FJ,AP2,AP2GAMMA,AP2REP,AP4,AREB6,ARNT,ARP1,ATF,ATF6,BACH1,BRACH,BRN2,CART1,CDC5,CDP,CDPCR1,CDPCR3,CDPCR3HD,CEBP,CEBPB,CHX10,CMYB,COMP1,COUP,CP2,CREB,CREBP1,CREL,E2F,E47,E4BP4,EGR1,EGR3,ELK1,EN1,ER,EVI1,FAC1,FOXD3,FOXJ2,FOXO1,FOXO4,FREAC2,FREAC3,FREAC4,FREAC7,GATA,GATA1,GATA2,GATA3,GATA6,GCNF,GFI1,GR,GRE,HAND1E47,HEN1,HFH1,HFH3,HNF1,HNF3B,HNF4,HOX13,HOXA3,HTF,IK1,IK3,IRF1,IRF2,…	Chromosomal rearrangement,Complete proteome,Developmental protein,DNA-binding,Homeobox,Methylation,Nucleus,Proto-oncogene,Reference proteome,Transcription,Transcription regulation,	chain:Homeobox protein Hox-A9,DNA-binding region:Homeobox,sequence conflict,site:Breakpoint for translocation to form MSI2/HOXA9 fusion protein,	Bone marrow,Colon,
7	5424254	5424254	1	NO	7.2032e-171	0.0328595	PROMOTER	YES	TNRC18*	trinucleotide repeat containing 18(TNRC18)	ENSG00000182095; gene; protein_coding; TNRC18	CpG in promoter 1.160 kb downstream of TSS	Homo sapiens	7p22.1,		Albumins,Myocardial Infarction,	CARDIOVASCULAR,METABOLIC,		GO:0006342~chromatin silencing,GO:0031507~heterochromatin assembly,	GO:0000785~chromatin,GO:0005634~nucleus,GO:0005654~nucleoplasm,GO:0005677~chromatin silencing complex,GO:0005737~cytoplasm,GO:0005739~mitochondrion,GO:0031965~nuclear membrane,	GO:0000976~transcription regulatory region sequence-specific DNA binding,GO:0003682~chromatin binding,	IPR001025:Bromo adjacent homology (BAH) domain,			11181995,11347906,12477932,12853948,15146197,17370265,19490893,23667531,23752268,24068947,26186194,26496610,9225980,9847074,		SM00439:BAH,	AHR,AHRARNT,AML1,AP1,AP2,AP2REP,AP4,AREB6,ARNT,ARP1,ATF,ATF6,BRACH,CART1,CDP,CDPCR1,CDPCR3,CEBP,CEBPA,CEBPB,CETS1P54,CHOP,CHX10,CMYB,COMP1,COUP,CP2,CREB,CREL,E2F,E47,E4BP4,EGR2,EGR3,ELK1,ER,EVI1,FOXJ2,FOXO4,FREAC2,FREAC3,GATA,GATA1,GATA2,GATA6,GCNF,GR,HAND1E47,HEN1,HFH1,HFH3,HMX1,HNF1,HNF3B,HNF4,HOX13,HOXA3,HSF1,HSF2,IRF2,IRF7,ISRE,LMO2COM,LUN1,MEIS1AHOXA9,MEIS1BHOXA9,MIF1,MRF2,MSX1,MYB,MYCMAX,MY…	Alternative splicing,Coiled coil,Complete proteome,Isopeptide bond,Phosphoprotein,Polymorphism,Proteomics identification,Reference proteome,	chain:Trinucleotide repeat-containing gene 18 protein,compositionally biased region:Poly-Glu,compositionally biased region:Pro-rich,compositionally biased region:Ser-rich,cross-link:Glycyl lysine isopeptide (Lys-Gly) (interchain with G-Cter in ubiquitin),domain:BAH,modified residue,sequence conflict,sequence variant,splice variant,	Brain,Embryo,PCR rescued clones,
7	54758629	54758629	1	NO	8.20568e-06	-0.0188095	PROMOTER	NONE	SEC61G	Sec61 translocon gamma subunit(SEC61G)	ENSG00000132432; gene; protein_coding; SEC61G	CpG in promoter 1.1345 kb downstream of TSS	Homo sapiens	7p11.2,	The Sec61 complex is the central component of the protein translocation apparatus of the endoplasmic reticulum (ER) membrane. Oligomers of the Sec61 complex form a transmembrane channel where proteins are translocated across and integrated into the ER membrane. This complex consists of three membrane proteins- alpha, beta, and gamma. This gene encodes the gamma-subunit protein. Alternatively spli…	Glioma,Iron,	CANCER,METABOLIC,	24497544:Cotransin, a substrate-selective Sec61 inhibitor, traps nascent transmembrane domains in the cytosolic vestibule, permitting detailed interrogation of an early pre-integration intermediate.,	GO:0006605~protein targeting,GO:0036498~IRE1-mediated unfolded protein response,GO:0045047~protein targeting to ER,GO:0071806~protein transmembrane transport,	GO:0005622~intracellular,GO:0005789~endoplasmic reticulum membrane,GO:0005829~cytosol,GO:0016020~membrane,GO:0016021~integral component of membrane,	GO:0005515~protein binding,GO:0008565~protein transporter activity,GO:0015450~P-P-bond-hydrolysis-driven protein transmembrane transporter activity,	IPR001901:Protein translocase complex, SecE/Sec61-gamma subunit,IPR008158:Protein translocase SEC61 complex, gamma subunit,IPR022943:Preprotein translocase subunit SecE, archaeal,IPR023391:Protein translocase SecE domain,	hsa03060:Protein export,hsa04141:Protein processing in endoplasmic reticulum,hsa04145:Phagosome,hsa05110:Vibrio cholerae infection,		10212142,11042152,11076863,12477932,15489334,15489336,16381901,18976975,21516116,22375059,23443559,24497544,24871463,25378659,25416956,8107851,8945469,9565615,9631292,	R-HSA-1236974:R-HSA-1236974,R-HSA-1799339:R-HSA-1799339,R-HSA-381038:R-HSA-381038,		CART1,ELK1,EVI1,FOXJ2,GFI1,HNF3B,IRF2,MEF2,MYCMAX,NGFIC,NKX3A,RFX1,SEF1,TATA,XBP1,	Acetylation,Complete proteome,Endoplasmic reticulum,Membrane,Phosphoprotein,Protein transport,Reference proteome,Translocation,Transmembrane,Transmembrane helix,Transport,	chain:Protein transport protein Sec61 subunit gamma,topological domain:Cytoplasmic,topological domain:Extracellular,transmembrane region,	Lung,Skin,Umbilical cord blood,
8	142275475	142275475	1	NO	2.90439e-08	0.0402477	NONE	NONE	TSNARE1* * *	t-SNARE domain containing 1(TSNARE1)	ENSG00000171045; gene; protein_coding; TSNARE1	CpG within intron 127.707 kb downstream of TSS	Homo sapiens	8q24.3,				24166486:GWAS meta analysis identifies TSNARE1 as a novel Schizophrenia / Bipolar susceptibility locus,25471352:Study provides the first evidence that the minor allele of TSNARE1 rs10098073 is significantly associated with a reduced risk of schizophrenia in a Han Chinese population, suggesting TSNARE1 may represent a susceptibility gene for this disease,	GO:0006886~intracellular protein transport,GO:0006906~vesicle fusion,GO:0016192~vesicle-mediated transport,GO:0048278~vesicle docking,	GO:0012505~endomembrane system,GO:0016020~membrane,GO:0016021~integral component of membrane,GO:0031201~SNARE complex,	GO:0000149~SNARE binding,GO:0005484~SNAP receptor activity,	IPR000727:Target SNARE coiled-coil domain,IPR006011:Syntaxin, N-terminal,IPR010989:t-SNARE,			12477932,14702039,16344560,23974872,24166486,25056061,25471352,26186194,		SM00397:t_SNARE,SM00503:SynN,	AP1,AP4,AREB6,ARNT,ARP1,CART1,CDC5,CDP,CDPCR1,CDPCR3HD,CEBP,CETS1P54,COUP,E47,ELK1,FOXJ2,FOXO1,FOXO3,FOXO4,FREAC3,FREAC4,GATA1,GATA3,GCNF,GR,GRE,HEN1,HFH1,HNF4,HOX13,HTF,MEF2,MSX1,MYOD,MZF1,NF1,NFKB,NKX22,NKX61,OCT,OCT1,P53,PAX4,PBX1,POU3F2,PPARG,RFX1,ROAZ,RSRFC4,S8,SOX5,SREBP1,SRF,STAT,STAT5A,TAL1ALPHAE47,TAL1BETAE47,TAL1BETAITF2,USF,	Alternative splicing,Coiled coil,Complete proteome,Membrane,Phosphoprotein,Polymorphism,Proteomics identification,Reference proteome,Transmembrane,Transmembrane helix,	chain:t-SNARE domain-containing protein 1,compositionally biased region:Poly-Ile,domain:t-SNARE coiled-coil homology,sequence variant,transmembrane region,	Brain,Kidney,
8	143816015	143816015	1	rs1458251956:G/A MAF<0.01	7.81189e-07	-0.0128943	PROMOTER	YES	PUF60	poly(U) binding splicing factor 60(PUF60)	ENSG00000179950; gene;protein_coding; PUF60	CpG 3' to the gene 13.3 kb downstream of TSS	Homo sapiens	8q24.2-qter,	This gene encodes a nucleic acid-binding protein that plays a role in a variety of nuclear processes, including pre-mRNA splicing and transcriptional regulation. The encoded protein forms a complex with the far upstream DNA element (FUSE) and FUSE-binding protein at the myelocytomatosis oncogene (MYC) promoter. This complex represses MYC transcription through the core-TFIIH basal transcription fa…			16628215:Results describe the roles of the FarUpStream Element (FUSE), FUSE Binding Protein (FBP), FBP Interacting Repressor (FIR), and TFIIH in the regulation of c-myc expression.,17579712:study identified PUF60 as a factor that promotes splicing of an intron with a weak 3' splice-site; demonstrated that PUF60 can functionally substitute for U2AF(65)in vitro, but splicing is strongly stimulated …	GO:0006351~transcription, DNA-templated,GO:0006355~regulation of transcription, DNA-templated,GO:0006397~mRNA processing,GO:0006915~apoptotic process,GO:0008380~RNA splicing,GO:0098609~cell-cell adhesion,	GO:0005654~nucleoplasm,GO:0005913~cell-cell adherens junction,GO:0019907~cyclin-dependent protein kinase activating kinase holoenzyme complex,GO:0030054~cell junction,GO:0030529~intracellular ribonucleoprotein complex,	GO:0000166~nucleotide binding,GO:0003676~nucleic acid binding,GO:0003677~DNA binding,GO:0005515~protein binding,GO:0042802~identical protein binding,GO:0044822~poly(A) RNA binding,GO:0098641~cadherin binding involved in cell-cell adhesion,	IPR000504:RNA recognition motif domain,IPR003954:RNA recognition motif domain, eukaryote,IPR006532:Poly-U binding splicing factor, half-pint,IPR012677:Nucleotide-binding, alpha-beta plait,	hsa03040:Spliceosome,	615583~Verheij syndrome,	10524322,10606266,10668799,10866799,10882074,11239393,11445587,12234937,12477932,14702039,15146197,15324660,16159877,16169070,16189514,16452196,16628215,16713569,17332742,17353931,17579712,17643375,18029348,18056422,18193062,18255255,18258596,18974054,19273283,19738201,20420426,20467437,20508642,21078624,21145461,21319273,21516116,21988832,22079093,22365833,22446626,22496461,22586326,22658674,226…	R-HSA-72163:R-HSA-72163,	SM00360:RRM,SM00361:RRM_1,	AHR,AHRARNT,AML1,AP1,AP1FJ,AP4,AREB6,ARNT,ARP1,ATF6,BACH1,BRN2,CDPCR1,CEBP,CETS1P54,CHOP,CMYB,COMP1,COUP,CP2,CREBP1,CREL,E2F,E47,EGR3,ELK1,EN1,ER,FAC1,FOXO3,FOXO4,FREAC2,FREAC3,FREAC4,GATA1,GATA2,GATA3,GCNF,GFI1,GRE,HAND1E47,HEN1,HMX1,HNF4,HOX13,HOXA3,HSF2,HTF,IK1,IK2,IK3,LHX3,LMO2COM,LUN1,LYF1,MAZR,MEIS1,MEIS1BHOXA9,MIF1,MSX1,MYB,MYCMAX,MYOD,MYOGNF1,MZF1,NCX,NFE2,NFKAPPAB,NFKB,NKX22,NKX25,NKX61,…	3D-structure,Acetylation,Alternative splicing,Apoptosis,Complete proteome,Direct protein sequencing,Disease mutation,DNA-binding,Isopeptide bond,mRNA processing,mRNA splicing,Nucleus,Phosphoprotein,Proteomics identification,Reference proteome,Repeat,Repressor,Ribonucleoprotein,RNA-binding,Transcription,Transcription regulation,Ubl conjugation,	chain:Poly(U)-binding-splicing factor PUF60,compositionally biased region:Ala-rich,domain:RRM 1,domain:RRM 2,domain:RRM 3; atypical,helix,modified residue,region of interest:Inhibits homodimerization,region of interest:Inhibits transcriptional repression, interaction with ERCC3 and apoptosis induction,sequence conflict,splice variant,strand,turn,	Brain,Epithelium,Lung,Muscle,Ovary,
8	143816015	143816015	1		7.81189e-07	-0.0128943	PROMOTER	YES	SCRIB ***	scribbled planar cell polarity protein(SCRIB)	ENSG00000180900; gene;protein_coding; SCRIB	CpG within promoter 636bp upstream of TSS	Homo sapiens	8q24.3,	This gene encodes a protein that was identified as being similar to the Drosophila scribble protein. The mammalian protein is involved in tumor suppression pathways. As a scaffold protein involved in cell polarization processes, this protein binds to many other proteins. The encoded protein binds to papillomavirus E6 protein via its PDZ domain and the C-terminus of E6. Two alternatively spliced t…			11027293:KIAA0147 encodes the human homolog of Drosophila Scribble. hScrib is targeted for ubiquitin-mediated degradation by the HPV E6 oncoprotein, and mutations in Dros. scrib result in loss of polarity and growth control of epithelial cells.,14681682:hScrib is a functional homologue of DmScrib and therefore predict an important role for hScrib in the suppression of mammalian tumorigenesis,1471…	GO:0001843~neural tube closure,GO:0001921~positive regulation of receptor recycling,GO:0008105~asymmetric protein localization,GO:0008283~cell proliferation,GO:0016032~viral process,GO:0016080~synaptic vesicle targeting,GO:0016337~single organismal cell-cell adhesion,GO:0016477~cell migration,GO:0021747~cochlear nucleus development,GO:0035089~establishment of apical/basal cell polarity,GO:0042060…	GO:0005654~nucleoplasm,GO:0005737~cytoplasm,GO:0005886~plasma membrane,GO:0005911~cell-cell junction,GO:0005913~cell-cell adherens junction,GO:0016323~basolateral plasma membrane,GO:0030027~lamellipodium,GO:0030054~cell junction,GO:0031252~cell leading edge,GO:0034750~Scrib-APC-beta-catenin complex,GO:0035748~myelin sheath abaxonal region,GO:0042734~presynaptic membrane,GO:0044291~cell-cell conta…	GO:0005515~protein binding,GO:0098641~cadherin binding involved in cell-cell adhesion,	IPR001478:PDZ domain,IPR001611:Leucine-rich repeat,IPR003591:Leucine-rich repeat, typical subtype,	hsa04390:Hippo signaling pathway,hsa05203:Viral carcinogenesis,		11027293,12168954,12477932,14681682,14710229,15144186,15182672,15231747,15261375,15302935,15345747,15489334,15649318,15761153,15775968,15806148,15975580,16103886,16137684,16344308,16482544,16611247,16619250,16964243,16965391,17043654,17081983,17509663,17855372,18042258,18513328,18641685,18661220,18716323,18793635,19041750,19071123,19386766,19555689,19615732,19738201,19875381,19959811,20360068,204…	R-HSA-4608870:R-HSA-4608870,	SM00228:PDZ,SM00369:LRR_TYP,	AHR,AHRARNT,AML1,AP1,AP1FJ,AP2,AP4,AREB6,ARNT,ARP1,ATF6,BACH1,BRN2,CDPCR1,CEBP,CETS1P54,CMYB,COMP1,COUP,CP2,CREB,CREBP1,E2F,E47,EGR3,ELK1,EN1,ER,FAC1,FOXO3,FOXO4,FREAC2,FREAC3,FREAC4,FREAC7,GATA1,GATA2,GATA3,GCNF,GFI1,GR,HEN1,HMX1,HNF4,HOX13,HTF,IK1,IK2,IK3,LMO2COM,LUN1,LYF1,MAZR,MEF2,MEIS1,MEIS1BHOXA9,MIF1,MRF2,MSX1,MYB,MYCMAX,MYOD,MYOGNF1,MZF1,NFKAPPAB,NFKB,NFY,NKX22,NKX25,NMYC,NRSF,OCT1,OLF1,P…	3D-structure,Alternative splicing,Cell junction,Cell membrane,Cell projection,Coiled coil,Complete proteome,Cytoplasm,Developmental protein,Differentiation,Disease mutation,Host-virus interaction,Leucine-rich repeat,Membrane,Phosphoprotein,Polymorphism,Proteomics identification,Reference proteome,Repeat,Ubl conjugation,	chain:Protein scribble homolog,compositionally biased region:Glu-rich,compositionally biased region:Pro-rich,domain:PDZ 1,domain:PDZ 2,domain:PDZ 3,domain:PDZ 4,helix,modified residue,mutagenesis site,region of interest:Interaction with ARHGEF7,region of interest:Sufficient for targeting to adherens junction and to inhibit cell proliferation,repeat:LRR 1,repeat:LRR 10,repeat:LRR 11,repeat:LRR 12,…	Kidney,
8	22055354	22055354	1	rs1458251956:G/A MAF<0.01	1.38566e-07	-0.059913	NONE	NONE	DMTN	dematin actin binding protein(DMTN)	ENSG00000158856; gene; protein_coding; DMTN	CpG within first intron of gene 6.539 kb downstream of TSS	Homo sapiens	8p21.1,	The protein encoded by this gene is an actin binding and bundling protein that plays a structural role in erythrocytes, by stabilizing and attaching the spectrin/actin cytoskeleton to the erythrocyte membrane in a phosphorylation-dependent manner. This protein contains a core domain in the N-terminus, and a headpiece domain in the C-terminus that binds F-actin. When purified from erythrocytes, th…			14660664:results suggest that phosphorylation of the dematin headpiece acts as a conformational switch within this headpiece domain,16697408:a crucial role for this proline residue in structural stability and folding potential of HP (sub)domains consistent with Pro-Trp stacking as a more general determinant of protein stability,19030997:study investigated motions in the backbone of dematin headpi…	GO:0006461~protein complex assembly,GO:0007010~cytoskeleton organization,GO:0008360~regulation of cell shape,GO:0010591~regulation of lamellipodium assembly,GO:0010763~positive regulation of fibroblast migration,GO:0010801~negative regulation of peptidyl-threonine phosphorylation,GO:0010812~negative regulation of cell-substrate adhesion,GO:0030036~actin cytoskeleton organization,GO:0030194~positi…	GO:0005829~cytosol,GO:0005884~actin filament,GO:0005886~plasma membrane,GO:0012505~endomembrane system,GO:0014069~postsynaptic density,GO:0014731~spectrin-associated cytoskeleton,GO:0015629~actin cytoskeleton,GO:0016023~cytoplasmic, membrane-bounded vesicle,GO:0030863~cortical cytoskeleton,GO:0031095~platelet dense tubular network membrane,GO:0031253~cell projection membrane,GO:0031410~cytoplasmi…	GO:0003779~actin binding,GO:0005102~receptor binding,GO:0005515~protein binding,GO:0030507~spectrin binding,GO:0043621~protein self-association,	IPR003128:Villin headpiece,			10565303,11856323,12011427,12477932,14623284,14660664,14702039,15489334,16169070,16344560,16472756,16697408,18029348,18273904,18347014,18541383,19030997,19241372,19953087,20396930,21084299,21832049,22456662,22658674,22927433,23060452,23355471,23973789,24255178,25416956,26186194,7615546,8341682,8608138,	R-HSA-5223345:R-HSA-5223345,	SM00153:VHP,	AHR,AML1,AP2,AP2REP,AP4,AREB6,ARNT,ATF6,BACH1,BRACH,CDP,CDPCR1,CDPCR3,CDPCR3HD,CEBPB,CHOP,CMYB,COMP1,COUP,CREB,CREBP1,CREL,E2F,E47,EN1,ER,EVI1,FAC1,GATA,GATA1,GATA2,GCNF,GFI1,GR,GRE,HEN1,HMX1,HNF1,HNF4,HOX13,HOXA3,HSF2,HTF,IK1,IK2,IK3,ISRE,LMO2COM,LUN1,LYF1,MAZR,MEF2,MEIS1,MIF1,MRF2,MSX1,MYB,MYCMAX,MYOD,MYOGNF1,MZF1,NCX,NF1,NFAT,NFKAPPAB,NFKAPPAB50,NFKAPPAB65,NFKB,NFY,NGFIC,NKX25,NMYC,NRSF,OLF1,P…	3D-structure,Actin capping,Actin-binding,Alternative splicing,Cell membrane,Cell projection,Complete proteome,Cytoplasm,Cytoskeleton,Direct protein sequencing,Disulfide bond,Membrane,Phosphoprotein,Proteomics identification,Reference proteome,Repeat,Tumor suppressor,	chain:Dematin,compositionally biased region:Poly-Glu,domain:HP,helix,modified residue,region of interest:Interaction with RASGRF2,sequence conflict,splice variant,strand,turn,	Amygdala,Brain,Kidney,Liver,Platelet,Reticulocyte,
9	33797898	33797898	1	rs868196029:G/A MAF<0.11	8.93938e-08	0.0427011	NONE	NONE	PRSS3	protease, serine 3(PRSS3)	ENSG00000010438; gene; protein_coding; PRSS3 | ENSG00000235481; gene; antisense; UBE2R2-AS1	CpG within intron 47.432 kb downstream of TSS	Homo sapiens	9p11.2,	This gene encodes a trypsinogen, which is a member of the trypsin family of serine proteases. This enzyme is expressed in the brain and pancreas and is resistant to common trypsin inhibitors. It is active on peptide linkages involving the carboxyl group of lysine or arginine. This gene is localized to the locus of T cell receptor beta variable orphans on chromosome 9. Four transcript variants enc…	Bipolar Disorder,Pancreatitis, Chronic,	IMMUNE,INFECTION,PSYCH,	11827488:X-ray structure in complex with the inhibitor benzamidine at 1.7 A resolution; crystal structure reveals basis for inhibitor resistance,14507909:biological function of human mesotrypsin is digestive degradation of trypsin inhibitors,15855826:The results classify E32del mesotrypsinogen as a frequent polymorphic variant, which is not associated with chronic alcoholic pancreatitis,15987713:…	GO:0006508~proteolysis,GO:0007586~digestion,GO:0009235~cobalamin metabolic process,GO:0031638~zymogen activation,GO:0043542~endothelial cell migration,	GO:0005576~extracellular region,GO:0005615~extracellular space,GO:0070062~extracellular exosome,	GO:0004252~serine-type endopeptidase activity,GO:0005509~calcium ion binding,GO:0005515~protein binding,GO:0008236~serine-type peptidase activity,	IPR001254:Peptidase S1,IPR001314:Peptidase S1A, chymotrypsin-type,IPR009003:Trypsin-like cysteine/serine peptidase domain,IPR018114:Peptidase S1, trypsin family, active site,	hsa04080:Neuroactive ligand-receptor interaction,hsa04972:Pancreatic secretion,hsa04974:Protein digestion and absorption,hsa05164:Influenza A,		11057674,11827488,12477932,12860985,14507909,15174051,15313892,15855826,15987713,16013053,16412431,16492676,16759229,17207965,17406981,17623652,18363639,18665091,18711365,19249338,19920152,19924134,20035377,20484962,20947888,21907836,22042864,2326201,23376485,24146905,24189400,24872419,25301953,25324306,25735255,25963833,26175157,26318044,26496610,6698368,7498454,8294000,9099703,	R-HSA-1462054:R-HSA-1462054,R-HSA-196741:R-HSA-196741,	SM00020:Tryp_SPc,	AML1,AP1,AP2REP,AREB6,ARP1,BACH1,CDPCR3,CEBPB,E47,EVI1,GATA,GCNF,HLF,HMX1,HNF1,LMO2COM,MEF2,MIF1,MRF2,MSX1,MYCMAX,MZF1,OCT1,PAX2,PAX6,RFX1,SEF1,SRF,TAL1BETAITF2,TATA,TCF11MAFG,TGIF,ZIC3,	3D-structure,Alternative splicing,Calcium,Complete proteome,Digestion,Disulfide bond,Hydrolase,Metal-binding,Polymorphism,Protease,Proteomics identification,Reference proteome,Secreted,Serine protease,Signal,Sulfation,Zymogen,	active site:Charge relay system,chain:Trypsin-3,disulfide bond,domain:Peptidase S1,helix,metal ion-binding site:Calcium,metal ion-binding site:Calcium; via carbonyl oxygen,modified residue,propeptide:Activation peptide,sequence conflict,sequence variant,signal peptide,site:Required for specificity,splice variant,strand,turn,	Brain,Pancreas,PCR rescued clones,Prostate,
9	33797898	33797898	1		8.93938e-08	0.0427011	NONE	NONE	UBE2R2-AS1	UBE2R2 antisense RNA 1(UBE2R2-AS1)	ENSG00000010438; gene; protein_coding; PRSS3 | ENSG00000235481; gene; antisense; UBE2R2-AS1	CpG within intron 20.897 kb downstream of TSS	Homo sapiens												18711365,
9	87837541	87837553	13: 87837541, 87837553	rs573069707 at position 878375541:G/A/T MAF<0.01 rs112525920 at position 87837553:G/A MAF<0.01	9.44917e-09	0.041157	PROMOTER FLANK/ OPEN CHROMATIN	NONE	FBP2P1	fructose-1,6-bisphosphatase 2 pseudogene 1(FBP2P1)		CpG within promoter flank 316 bp upstream of TSS	Homo sapiens
10	101237186	101237186	1	rs1401812535:G/T MAF<0.01	6.66669e-06	-0.0334408	ENHANCER	NONE	LBX1-AS1	LBX1 antisense RNA 1 (head to head)(LBX1-AS1)	ENSG00000227128; gene; processed_transcript; LBX1-AS1	CpG within intron 7.609 kb downstream of TSS	Homo sapiens	10q24.32,		Forced Vital Capacity,Magnesium,Waist-Hip Ratio,	CARDIOVASCULAR,METABOLIC,								14702039,
10	103021458	103021458	1	NO	2.28466e-09	0.140536	PROMOTER FLANK	NONE	CNNM2*	cyclin and CBS domain divalent metal cation transport mediator 2(CNNM2)	ENSG00000148842; gene; protein_coding; CNNM2	CpG within promoter flank in intron of gene 103.164 kb downstream of TSS	Homo sapiens	10q24.32,	This gene encodes a member of the ancient conserved domain containing protein family. Members of this protein family contain a cyclin box motif and have structural similarity to the cyclins. The encoded protein may play an important role in magnesium homeostasis by mediating the epithelial transport and renal reabsorption of Mg2+. Mutations in this gene are associated with renal hypomagnesemia. A…	Alzheimer's disease ,hypertension,Parkinson's Disease,systolic blood pressure,Tobacco Use Disorder,	CARDIOVASCULAR,CHEMDEPENDENCY,NEUROLOGICAL,	20519162:ACDP2 splice-variant 1 is a functional Mg2+-transporting entity per se.,21397062:The CNNM2 locus is associated with serum Mg(2+) concentrations.,22399287:analysis of structure of CNNM2 and its post-translational modifications,23027747:crystals of CNNM2 belonged to space groups P2(1)2(1)2 and I222 (or I2(1)2(1)2(1)) and diffracted X-rays to 2.0 and 3.6 A resolution, respectively, using sy…	GO:0010960~magnesium ion homeostasis,GO:0015693~magnesium ion transport,GO:1903830~magnesium ion transmembrane transport,	GO:0016021~integral component of membrane,GO:0016323~basolateral plasma membrane,	GO:0005524~ATP binding,GO:0015095~magnesium ion transmembrane transporter activity,	IPR000644:Cystathionine beta-synthase, core,IPR002550:Domain of unknown function DUF21,IPR014710:RmlC-like jelly roll fold,		613882~Hypomagnesemia 6, renal,616418~Hypomagnesemia, seizures, and mental retardation,	12477932,12657465,14702039,16385451,19430483,19915575,20364137,20379614,20479155,20519162,21378988,21378990,21393841,21397062,21572416,21875946,21926974,22383894,22399287,22688191,23027747,23453885,23535732,23793025,23894747,23974872,24160291,24262325,24311551,24699222,25053769,25056061,25184538,26186194,26638075,			AHR,AHRARNT,AML1,AP2,AP2GAMMA,AP4,AREB6,ARNT,ARP1,BACH1,BACH2,BRACH,BRN2,CDC5,CDP,CDPCR1,CDPCR3,CEBP,CEBPB,CETS1P54,CMYB,COMP1,CP2,CREB,E2F,E47,ELK1,EN1,ER,EVI1,FAC1,FOXD3,FOXJ2,FOXO1,FOXO3,FREAC2,FREAC3,FREAC4,FREAC7,GATA,GATA1,GATA2,GCNF,GFI1,GRE,HAND1E47,HEN1,HFH1,HFH3,HLF,HNF1,HNF3B,HNF4,HOX13,HSF2,HTF,IK1,IK3,IRF1,ISRE,LHX3,LMO2COM,LYF1,MAX,MEF2,MEIS1AHOXA9,MEIS1BHOXA9,MIF1,MRF2,MYB,MYCMAX,M…	3D-structure,Alternative splicing,CBS domain,Cell membrane,Complete proteome,Disease mutation,Epilepsy,Glycoprotein,Ion transport,Membrane,Mental retardation,Phosphoprotein,Polymorphism,Primary hypomagnesemia,Reference proteome,Repeat,Transmembrane,Transmembrane helix,Transport,	chain:Metal transporter CNNM2,domain:CBS 1,domain:CBS 2,sequence conflict,splice variant,transmembrane region,	B-cell,Colon,Placenta,Teratocarcinoma,
10	130834812	130834815	4: 130834812, 1300834815	rs558092370 at position 130834815:G/A/T MAF<0.01	4.20329e-09	-0.0956776	NONE	NONE	AC016816.1	novel transcript	intergenic rna GENES	CpG intergenic 306.103 kb downstream of TSS and between AC016816.1 and MIR378C
10	130834812	130834815	4: 130834812, 1300834815		4.20329e-09	-0.0956776	NONE	NONE	MIR378C	microRNA 378c(MIR378C)	intergenic rna GENES		Homo sapiens		microRNAs (miRNAs) are short (20-24 nt) non-coding RNAs that are involved in post-transcriptional regulation of gene expression in multicellular organisms by affecting both the stability and translation of mRNAs. miRNAs are transcribed by RNA polymerase II as part of capped and polyadenylated primary transcripts (pri-miRNAs) that can be either protein-coding or non-coding. The primary transcript …			26261592:Results indicate that miR-378 may serve as a tumor suppressor and play an important role in inhibiting glioma cell migration and invasion.,							16381832,19784364,21037258,26261592,
10	131312705	131312725	21: 131312705, 131312725	NO	3.1808e-07	-0.0621361	PROMOTER & CTCF	YES	TCERG1L	transcription elongation regulator 1 like(TCERG1L)	3'	CpG in 5’ promoter and CTCF binding site and CpG island 984 bp upstream of TSS	Homo sapiens	10q26.3,		ADHD,Alzheimer's disease,Crohn Disease,Diabetes Mellitus, Type 2,Hypertrophy, Left Ventricular,Stroke,Tobacco Use Disorder,	CARDIOVASCULAR,CHEMDEPENDENCY,IMMUNE,METABOLIC,NEUROLOGICAL,PSYCH,	22791750:TCERG1L is associated with plasma adiponectin, a key modulator of obesity, inflammation, IR and diabetes.,				IPR001202:WW domain,IPR002713:FF domain,			12477932,14702039,16385451,20379614,20732627,21490949,22412388,22791750,22832960,26344197,8889548,		SM00441:FF,SM00456:WW,	AHR,AHRARNT,AML1,AP2REP,AP4,AREB6,ARP1,BACH1,BRACH,BRN2,CART1,CDC5,CDP,CDPCR1,CDPCR3,CDPCR3HD,CEBP,CEBPA,CEBPB,CHOP,CHX10,CMYB,CREBP1,E47,E4BP4,EGR1,EN1,ER,EVI1,FAC1,FOXD3,FOXJ2,FOXO3,FOXO4,FREAC3,FREAC4,FREAC7,GATA1,GATA2,GATA3,GFI1,GR,GRE,HEN1,HFH1,HFH3,HLF,HNF1,HNF3B,HOXA3,HSF1,HSF2,HTF,IK3,IRF7,ISRE,LHX3,LMO2COM,LUN1,LYF1,MEF2,MSX1,MYB,MYOD,MYOGNF1,MZF1,NCX,NFAT,NFKB,NKX22,NKX25,NKX3A,NKX61,N…	Complete proteome,Polymorphism,Reference proteome,Repeat,	chain:Transcription elongation regulator 1-like protein,compositionally biased region:Poly-Ala,domain:FF 1,domain:FF 2,domain:WW 1,domain:WW 2,sequence conflict,sequence variant,	Brain cortex,Hippocampus,
10	132023096	132023101	6: 132023096, 132023101	rs553950429at position 132023101:G/A MAF<0.01	1.2759e-06	-0.112611	CTCF	NONE	AL162274.3		INTERGENIC PSUEDO - GENE
10	132023096	132023101	6: 132023096, 132023101		1.2759e-06	-0.112611	CTCF	NONE	JAKMIP3	Janus kinase and microtubule interacting protein 3(JAKMIP3)	INTERGENIC PSUEDO - GENE	CpG in 5’ CTCF binding site 13.24 kb upstream from TSS	Homo sapiens	10q26.3,		Alzheimer's disease ,Echocardiography,Stroke,	CARDIOVASCULAR,NEUROLOGICAL,			GO:0005794~Golgi apparatus,	GO:0008017~microtubule binding,GO:0019900~kinase binding,	IPR024836:Janus kinase and microtubule-interacting protein,			12477932,14702039,15164054,15277531,16385451,17572408,23144326,			AP1,AP4,AREB6,ARP1,ATF6,BRACH,CART1,CDC5,CDP,CEBP,CHX10,CMYB,COMP1,CREBP1CJUN,E2F,E47,ELK1,EVI1,FOXJ2,FOXO3,FREAC3,FREAC7,GATA,GATA1,GATA2,GCNF,GR,GRE,HFH1,HMX1,HNF4,HSF2,HTF,IK3,LMO2COM,LYF1,MAX,MEIS1,MRF2,MYB,MYCMAX,MYOD,MYOGNF1,NFKAPPAB,NKX22,NKX25,OCT,OCT1,P53,PAX2,PAX5,PAX6,POU3F2,PPARA,PPARG,RFX1,RORA2,RREB1,S8,SRF,STAT1,STAT5A,TAXCREB,TCF11,TGIF,USF,ZIC3,	Alternative splicing,Coiled coil,Complete proteome,Golgi apparatus,Phosphoprotein,Polymorphism,Reference proteome,	chain:Janus kinase and microtubule-interacting protein 3,sequence variant,splice variant,	Brain,Testis,
10	84214547	84214547	1	NO	5.57879e-06	-0.286443	CTCF	NONE	CDHR1*	cadherin related family member 1(CDHR1)	ENSG00000148600; gene; protein_coding; CDHR1	CpG in CTCF binding site within last intron of gene 20.01 kb downstream of TSS	Homo sapiens	10q22.1-q22.3,	This gene belongs to the cadherin superfamily of calcium-dependent cell adhesion molecules. The encoded protein is a photoreceptor-specific cadherin that plays a role in outer segment disc morphogenesis. Mutations in this gene are associated with inherited retinal dystrophies. Alternatively spliced transcript variants encoding different isoforms have been identified. [provided by RefSeq, Jul 2013…	Alzheimer's disease ,Cholesterol,retinitis pigmentosa; Leber congenital amaurosis; Usher Syndrome Type I,	METABOLIC,NEUROLOGICAL,VISION,	16288196:PCDH21 mutations are not a major cause of the retinal diseases investigated herein, and the corresponding human phenotype remains to be determined.,20087419:Biallelic mutations in the photoreceptor-specific gene PCDH21 cause recessive retinal degeneration in humans.,20805371:To our knowledge, this is the first report of mutations in PCDH21 as a cause of human disease, autosomal recessive…	GO:0007156~homophilic cell adhesion via plasma membrane adhesion molecules,GO:0009987~cellular process,GO:0045494~photoreceptor cell maintenance,	GO:0005886~plasma membrane,GO:0005887~integral component of plasma membrane,GO:0016020~membrane,GO:0016021~integral component of membrane,GO:0042622~photoreceptor outer segment membrane,	GO:0005509~calcium ion binding,	IPR002126:Cadherin,IPR015919:Cadherin-like,IPR020894:Cadherin conserved site,		613660~Cone-rod dystrophy 15,613660~Retinitis pigmentosa 65,	11597768,12477932,16288196,16344560,16385451,18654668,20087419,20498078,20805371,21697133,21875946,23044944,23233793,24265541,26350383,8889548,		SM00112:CA,	AHRARNT,AP1,AP1FJ,AP4,AREB6,ATF,BRACH,CDP,CDPCR1,CDPCR3,CDPCR3HD,CHX10,CP2,CREBP1,CREL,E4BP4,ELK1,EN1,EVI1,FOXJ2,FOXO3,FREAC3,GATA,GATA1,GATA2,GATA6,GCNF,GRE,HLF,HMX1,HNF4,HOX13,HOXA3,HSF1,IK2,IK3,LMO2COM,LYF1,MEF2,MEIS1AHOXA9,MYB,NCX,NFAT,NFE2,NFKAPPAB50,NFY,NKX25,NRF2,NRSF,OLF1,P53,PAX2,PAX4,PAX5,PBX1,PPARG,RFX1,ROAZ,RORA1,RP58,SRF,TAL1BETAITF2,TAXCREB,TCF11MAFG,YY1,ZIC3,	Alternative splicing,Calcium,Cell adhesion,Cell membrane,Complete proteome,Cone-rod dystrophy,Glycoprotein,Membrane,Polymorphism,Proteomics identification,Receptor,Reference proteome,Repeat,Signal,Transmembrane,Transmembrane helix,	chain:Protocadherin-21,compositionally biased region:Pro-rich,domain:Cadherin 1,domain:Cadherin 2,domain:Cadherin 3,domain:Cadherin 4,domain:Cadherin 5,domain:Cadherin 6,glycosylation site:N-linked (GlcNAc...),sequence variant,signal peptide,splice variant,topological domain:Cytoplasmic,topological domain:Extracellular,transmembrane region,	Brain,Retinoblastoma,Testis,
11	118434403	118434403	1	NO	1.55724e-238	0.0993623	PROMOTER & CTCF	NONE	RP11-770J1.4	LincRNA AP001267.2	ENSG00000255384; gene; lincRNA; RP11-770J1.4	CpG within promoter and CTCF binding site 803 bp downstream of TSS
11	1309041	1309041	1	NO	6.3537e-09	-0.0835955	PROMOTER	NONE	TOLLIP	toll interacting protein(TOLLIP)	ENSG00000078902; gene; protein_coding; TOLLIP	CpG in 5’ promoter 613 bp downstream of TSS	Homo sapiens	11p15.5,	This gene encodes a ubiquitin-binding protein that interacts with several Toll-like receptor (TLR) signaling cascade components. The encoded protein regulates inflammatory signaling and is involved in interleukin-1 receptor trafficking and in the turnover of IL1R-associated kinase. Several transcript variants encoding different isoforms have been found for this gene. [provided by RefSeq, Jan 2016…	Albumins,antibody response to pertussis vaccination,Apoplexy|Cerebral Hemorrhage|Cerebral Hemorrhages|Intracranial Hemorrhages|Stroke|Subarachnoid Hemorrhage,Birth Weight|Leukemia|Leukemia, Myeloid, Acute|Precursor Cell Lymphoblastic Leukemia-Lymphoma,dermatitis and eczema,hypertension,Meningeal Neoplasms|meningioma,	CANCER,CARDIOVASCULAR,IMMUNE,METABOLIC,	11441107:Overexpression of Tollip inhibits NF-kappa B activation in response to Toll-like receptor-2 and Toll-like receptor-4 signaling in vitro.,11751856:Here we report that Tollip also associates directly with TLR2 and TLR4 and plays an inhibitory role in TLR-mediated cell activation,14563850:a Tom1-Tollip complex functions as a factor that links polyubiquitinated proteins to clathrin,15047686:…	GO:0006511~ubiquitin-dependent protein catabolic process,GO:0006914~autophagy,GO:0006954~inflammatory response,GO:0007165~signal transduction,GO:0007267~cell-cell signaling,GO:0016310~phosphorylation,GO:0030855~epithelial cell differentiation,GO:0033235~positive regulation of protein sumoylation,GO:0035556~intracellular signal transduction,GO:0036010~protein localization to endosome,GO:0045087~in…	GO:0005737~cytoplasm,GO:0005829~cytosol,GO:0016604~nuclear body,GO:0045092~interleukin-18 receptor complex,GO:0045323~interleukin-1 receptor complex,GO:0048471~perinuclear region of cytoplasm,GO:0070062~extracellular exosome,	GO:0004871~signal transducer activity,GO:0005150~interleukin-1, Type I receptor binding,GO:0005515~protein binding,GO:0019900~kinase binding,GO:0031624~ubiquitin conjugating enzyme binding,GO:0031625~ubiquitin protein ligase binding,GO:0032183~SUMO binding,GO:0035325~Toll-like receptor binding,GO:0043130~ubiquitin binding,	IPR000008:C2 calcium-dependent membrane targeting,IPR003892:Ubiquitin system component Cue,IPR009060:UBA-like,	hsa04620:Toll-like receptor signaling pathway,		1085432,10854325,11076863,11230166,11397809,11441107,11751856,12477932,12628920,14563850,14702039,15047686,15231747,15388348,15489334,15489336,16024789,16107720,16169070,16189514,16344560,16381901,16412388,16713569,17113392,17276401,17362526,18985539,18987746,19056867,19060904,19285159,19322201,19423540,19444506,19447967,19716405,19851296,20198315,20237496,20406964,20438785,20936779,21048031,2121…	R-HSA-446652:R-HSA-446652,	SM00239:C2,SM00546:CUE,	AHR,AHRARNT,AML1,AP4,AREB6,ATF,CDPCR3HD,EGR3,ELK1,FOXJ2,FREAC4,GATA2,GR,HLF,LMO2COM,MEF2,NCX,NFKAPPAB50,NRF2,NRSF,OLF1,P300,P53,PAX2,PPARA,PPARG,RFX1,ROAZ,RSRFC4,SEF1,SOX9,SP1,SRF,TAXCREB,	3D-structure,Acetylation,Alternative splicing,Autophagy,Complete proteome,Cytoplasm,Immunity,Inflammatory response,Innate immunity,Phosphoprotein,Polymorphism,Proteomics identification,Reference proteome,Repeat,	chain:Toll-interacting protein,compositionally biased region:Gln-rich,domain:C2,domain:CUE,helix,modified residue,sequence conflict,sequence variant,strand,turn,	Brain,Eye,Placenta,Testis,
12	102957740	102957740	1	NO	4.49282e-07	0.0225465	PROMOTER	YES	ASCL1	achaete-scute family bHLH transcription factor 1(ASCL1)	ENSG00000171759; gene; protein_coding; PAH | ENSG00000139352; gene; protein_coding; ASCL1	CpG within promoter 66 bp downstream of TSS in first exon	Homo sapiens	12q23.2,	This gene encodes a member of the basic helix-loop-helix (BHLH) family of transcription factors. The protein activates transcription by binding to the E box (5&apos;-CANNTG-3&apos;). Dimerization with other BHLH proteins is required for efficient DNA binding. This protein plays a role in the neuronal commitment and differentiation and in the generation of olfactory and autonomic neurons. Mutation…	Body Weight,C-Reactive Protein,Cholesterol, HDL,Parkinson's Disease,Schizophrenia,SIDS/sudden infant death syndrome,Sleep Apnea, Obstructive,	CARDIOVASCULAR,METABOLIC,NEUROLOGICAL,OTHER,PSYCH,UNKNOWN,	11948117:HASH1 mRNA expression levels in SCLC clinical samples were 1,000-fold higher than in the NSCLC samples, and this method could contribute to diagnosis based on molecular profiling of tumors.,14532329:We also studied the proneural HASH-1 gene and identified a heterozygous nucleotide substitution in three CCHS patients,14668716:HASH1 appears to be important in the endocrine phenotype of med…	GO:0000122~negative regulation of transcription from RNA polymerase II promoter,GO:0001764~neuron migration,GO:0003358~noradrenergic neuron development,GO:0003359~noradrenergic neuron fate commitment,GO:0006351~transcription, DNA-templated,GO:0007219~Notch signaling pathway,GO:0007346~regulation of mitotic cell cycle,GO:0007400~neuroblast fate determination,GO:0007405~neuroblast proliferation,GO:…	GO:0005634~nucleus,GO:0043025~neuronal cell body,GO:0090575~RNA polymerase II transcription factor complex,	GO:0000978~RNA polymerase II core promoter proximal region sequence-specific DNA binding,GO:0000989~transcription factor activity, transcription factor binding,GO:0001078~transcriptional repressor activity, RNA polymerase II core promoter proximal region sequence-specific binding,GO:0003677~DNA binding,GO:0003682~chromatin binding,GO:0003700~transcription factor activity, sequence-specific DNA bi…	IPR011598:Myc-type, basic helix-loop-helix (bHLH) domain,IPR015660:Achaete-scute transcription factor-related,		209880~Central hypoventilation syndrome, congenital,209880~Haddad syndrome,	10656681,10903890,11171979,11309412,11564735,11736660,11825874,11940670,11948117,12000752,12050665,12477932,12858003,14532329,14668716,14759067,15240857,15272537,15489334,15492808,15701827,16021468,16029117,16103883,16160079,16344560,16899352,17507989,17923682,18311112,18339843,18491256,18585058,18587321,18587322,18802035,19008346,19097999,19176379,19744316,20097173,20124469,20206680,20301600,205…		SM00353:HLH,	AHRARNT,AML1,AP1,AP1FJ,AP2REP,AP4,AREB6,ARNT,ATF6,BRACH,BRN2,CDP,CDPCR3,CEBP,CEBPB,CETS1P54,CHOP,CHX10,CMYB,COMP1,E2F,E47,E4BP4,EN1,EVI1,FAC1,FREAC2,FREAC3,FREAC7,GATA1,GATA3,GR,HEN1,HMX1,HNF1,HOX13,HSF1,IK3,IRF2,LUN1,MEF2,MEIS1,MSX1,MYB,MYCMAX,MYOD,MYOGNF1,MZF1,NFY,NGFIC,NKX22,NKX25,NMYC,OCT,OCT1,OLF1,P300,PAX4,PAX5,PAX6,POU3F2,POU6F1,PPARA,PPARG,RFX1,RSRFC4,S8,SOX9,SREBP1,SRF,SRY,STAT3,STAT5A,T…	Acetylation,Activator,Complete proteome,Developmental protein,Differentiation,DNA-binding,Neurogenesis,Nucleus,Polymorphism,Reference proteome,Transcription,Transcription regulation,	chain:Achaete-scute homolog 1,compositionally biased region:Poly-Ala,compositionally biased region:Poly-Gln,DNA-binding region:Basic motif,domain:Helix-loop-helix motif,sequence conflict,sequence variant,	Lung,Thyroid carcinoma,
12	102957740	102957740	1		4.49282e-07	0.0225465	PROMOTER	YES	PAH	phenylalanine hydroxylase(PAH)	ENSG00000171759; gene; protein_coding; PAH | ENSG00000139352; gene; protein_coding; ASCL1	CpG withi promoter 670 bp upstream of TSS	Homo sapiens	12q22-q24.2,	PAH encodes the enzyme phenylalanine hydroxylase that is the rate-limiting step in phenylalanine catabolism. Deficiency of this enzyme activity results in the autosomal recessive disorder phenylketonuria. [provided by RefSeq, Jul 2008],	autism,Bulimia,galactosemia; hyperphenylalaninaemia,Hallucinations,hyperphenylalaninaemia,intragenic polymorphic markers,null,phenylalanine hydroxylase (PAH) deficiency,phenylalanine hydroxylase deficiency,phenylketonuria,phenylketonuria/PKU,Phenylketonurias,PKU,prostate cancer,Schizophrenia,tardive dyskinesia,	CANCER,DEVELOPMENTAL,METABOLIC,NEUROLOGICAL,NORMALVARIATION,OTHER,PSYCH,UNKNOWN,	11524738:Sixteen different mutations have been detected, two mutations were found at unexpectedly high frequencies, E280K and R261Q.,11708866:The spectrum of PAH gene mutations in Sicily reflects the complex demographic history of this island at the crossroad of prehistoric and historical migrations in the Mediterranean sea.,11718561:X ray cystallography of the catalytic domain in its catalytical…	GO:0006559~L-phenylalanine catabolic process,GO:0008652~cellular amino acid biosynthetic process,GO:0009072~aromatic amino acid family metabolic process,GO:0042136~neurotransmitter biosynthetic process,GO:0042423~catecholamine biosynthetic process,GO:0055114~oxidation-reduction process,	GO:0005829~cytosol,GO:0070062~extracellular exosome,	GO:0004497~monooxygenase activity,GO:0004505~phenylalanine 4-monooxygenase activity,GO:0005506~iron ion binding,GO:0016597~amino acid binding,GO:0016714~oxidoreductase activity, acting on paired donors, with incorporation or reduction of molecular oxygen, reduced pteridine as one donor, and incorporation of one atom of oxygen,	IPR001273:Aromatic amino acid hydroxylase,IPR002912:ACT domain,IPR005961:Phenylalanine-4-hydroxylase, tetrameric form,IPR018301:Aromatic amino acid hydroxylase, iron/copper binding site,IPR019773:Tyrosine 3-monooxygenase-like,IPR019774:Aromatic amino acid hydroxylase, C-terminal,	hsa00360:Phenylalanine metabolism,hsa00400:Phenylalanine, tyrosine and tryptophan biosynthesis,hsa01100:Metabolic pathways,hsa01230:Biosynthesis of amino acids,	261600~Hyperphenylalaninemia, non-PKU mild,261600~Phenylketonuria,	10200057,10472529,10679941,10694386,10784452,11172645,11180595,11214902,11326337,11385716,11461190,11461196,11524738,11678552,11708866,11718561,11855940,11935335,12056888,12096915,12126628,12173030,12185072,12200907,12210276,12379147,12477932,12603326,12603331,12640344,12649065,12653545,12655545,12655546,12655548,12655552,12765842,12777691,12782966,12833401,1301187,1301193,1301200,1301201,1301202…	R-HSA-2160456:R-HSA-2160456,R-HSA-71182:R-HSA-71182,		AP2GAMMA,AP4,AREB6,ARP1,BRACH,CART1,CDP,CDPCR1,CDPCR3,CDPCR3HD,CEBP,CEBPA,CEBPB,CHOP,CMYB,COMP1,E2F,E47,EGR3,EN1,ER,EVI1,FOXJ2,FREAC2,GATA1,GATA6,GCNF,GFI1,GR,HNF1,HSF2,HTF,IK3,IRF2,ISRE,LHX3,MEIS1,MRF2,MYOD,NFY,NKX22,NKX25,NKX61,NRSF,OCT1,P53,PAX2,PAX4,PBX1,POU3F2,POU6F1,PPARG,RFX1,RORA1,RORA2,S8,SOX5,STAT3,TAL1BETAE47,TAL1BETAITF2,TATA,TAXCREB,TST1,USF,YY1,ZIC3,	3D-structure,Allosteric enzyme,Complete proteome,Direct protein sequencing,Disease mutation,Iron,Metal-binding,Monooxygenase,Oxidoreductase,Phenylalanine catabolism,Phenylketonuria,Phosphoprotein,Polymorphism,Proteomics identification,Reference proteome,	chain:Phenylalanine-4-hydroxylase,domain:ACT,helix,metal ion-binding site:Iron,modified residue,mutagenesis site,sequence conflict,sequence variant,strand,turn,	Liver,
14	101072751	101072751	1	NO	4.81547e-06	0.226584	NONE	NONE	MEG9	maternally expressed 9 (non-protein coding)(MEG9)	ENSG00000223403; gene; lincRNA; MEG9	CpG within last exon of gene 4.468 kb downstream of TSS	Homo sapiens												14702039,19194500,23322567,
14	104213423	104213437	15: 104213423, 104213437	rs1435542958 at position 104213423:G/A MAF<0.01	5.77312e-08	0.167579	NONE	NONE	AL590079.1
14	104213423	104213437	15: 104213423, 104213437		5.77312e-08	0.167579	NONE	NONE	KIF26A	kinesin family member 26A(KIF26A)		CpGs intergenic 32.529 and 32.545 kb 3’ to gene	Homo sapiens	14q32.33,		Pancreatic Neoplasms,Stroke,Waist Circumference,	CANCER,METABOLIC,NEUROLOGICAL,		GO:0001560~regulation of cell growth by extracellular stimulus,GO:0006890~retrograde vesicle-mediated transport, Golgi to ER,GO:0007018~microtubule-based movement,GO:0007411~axon guidance,GO:0008104~protein localization,GO:0009968~negative regulation of signal transduction,GO:0019886~antigen processing and presentation of exogenous peptide antigen via MHC class II,GO:0030705~cytoskeleton-dependen…	GO:0005829~cytosol,GO:0005871~kinesin complex,GO:0005874~microtubule,	GO:0003777~microtubule motor activity,GO:0005524~ATP binding,GO:0008017~microtubule binding,GO:0008574~ATP-dependent microtubule motor activity, plus-end-directed,GO:0016887~ATPase activity,	IPR001752:Kinesin, motor domain,IPR027417:P-loop containing nucleoside triphosphate hydrolase,			10574462,11416179,12477932,17620599,19914172,20936779,26496610,	R-HSA-2132295:R-HSA-2132295,R-HSA-983189:R-HSA-983189,	SM00129:KISc,	AHRARNT,AML1,AP1,AP2REP,AP4,AREB6,ARNT,ARP1,ATF,ATF6,BACH1,BACH2,BRACH,CDP,CDPCR1,CDPCR3,CEBP,CEBPA,CHOP,CHX10,COMP1,COUP,CP2,CREB,CREBP1,CREBP1CJUN,CREL,E2F,E47,EGR3,EN1,ER,EVI1,FOXJ2,FREAC2,GATA1,GATA3,GATA6,GCNF,GFI1,GR,HAND1E47,HFH3,HTF,IK1,IK2,IK3,LHX3,LMO2COM,LUN1,LYF1,MAZR,MEF2,MEIS1,MEIS1BHOXA9,MIF1,MSX1,MYB,MYCMAX,MYOD,MYOGNF1,NCX,NFAT,NFKAPPAB,NFKAPPAB50,NFKB,NGFIC,NKX25,NKX3A,NKX61,NRF…	ATP-binding,Coiled coil,Complete proteome,Cytoplasm,Cytoskeleton,Microtubule,Motor protein,Nucleotide-binding,Phosphoprotein,Proteomics identification,Reference proteome,	chain:Kinesin-like protein KIF26A,domain:Kinesin-motor,modified residue,nucleotide phosphate-binding region:ATP,sequence conflict,	Brain,Epithelium,Ileal mucosa,Muscle,Testis,
15	43799857	43799857	1	rs1446398216:G/A MAF<0.01	3.6684e-07	0.0331324	PROMOTER	NONE	SERF2	small EDRK-rich factor 2(SERF2)	ENSG00000140264; gene; protein_coding; SERF2 | ENSG00000184716; gene; protein_coding; SERINC4 | ENSG00000242028; gene; protein_coding; HYPK	CpG within internal promoter in exon 22.77 kb downstream of TSS	Homo sapiens	15q15.3,				20723760:The human orthologs of MOAG-4, SERF2 and SERF1A, are ubiquitously expressed, consistent with a role in a general cellular pathway.,		GO:0005634~nucleus,GO:0005829~cytosol,		IPR007513:Uncharacterised protein family SERF,			11042152,12477932,14702039,15231747,15342556,15489334,16169070,16189514,16344560,16713569,16916647,16927404,17568003,20723760,25416956,8889548,9700202,9731538,			AHRARNT,AML1,AP2,AP2GAMMA,AP2REP,AREB6,ARNT,ATF,ATF6,BACH2,BRACH,BRN2,CDPCR1,CDPCR3,CEBPB,CMYB,COUP,CREB,CREBP1,CREL,E2F,ER,EVI1,FAC1,FOXJ2,FOXO1,FREAC2,FREAC4,FREAC7,GATA1,GCNF,GFI1,GR,GRE,HEN1,HNF4,HOX13,HSF1,IK1,IRF2,LUN1,MAX,MSX1,MYCMAX,MZF1,NCX,NF1,NFAT,NFE2,NFKAPPAB,NKX22,NKX61,NMYC,OCT1,OLF1,P300,PAX2,PAX4,PAX6,POU6F1,PPARA,PPARG,RFX1,RP58,RSRFC4,SEF1,SOX5,SP1,SREBP1,SRF,SRY,STAT1,STAT5A,S…	Alternative splicing,Complete proteome,Polymorphism,Proteomics identification,Reference proteome,	chain:Huntingtin-interacting protein K,chain:Small EDRK-rich factor 2,compositionally biased region:Poly-Pro,modified residue,sequence variant,splice variant,	Epithelium,Lung,Pancreas,Placenta,Testis,Umbilical cord blood,
15	43799857	43799857	1		3.6684e-07				HYPK	huntingtin interacting protein K(HYPK)	ENSG00000140264; gene; protein_coding; SERF2 | ENSG00000184716; gene; protein_coding; SERINC4 | ENSG00000242028; gene; protein_coding; HYPK	CpG within promoter 3.715 kb downstream of TSS	Homo sapiens	15q15.3,				17947297:The present study, has confirmed, by confocal microscopy and immunoprecipitation, that HYPK interacts with the N-terminal of Htt.,23272104:HYPK has roles in regulating cell growth, cell cycle, unfolded protein response and cell death,24361604:maintenance of HYPK expression by HSF1 is necessary for the survival of cells under thermal stress conditions,24465598:Chaperone-like protein HYPK …		GO:0005654~nucleoplasm,GO:0005737~cytoplasm,GO:0015630~microtubule cytoskeleton,	GO:0005515~protein binding,				11042152,12477932,14702039,16950395,17947297,18076027,20154145,21832049,22863883,22939629,23272104,24361604,24465598,25116620,25416956,25446099,26186194,26344197,26496610,26638075,9700202,			AHRARNT,AML1,AP2,AP2GAMMA,AP2REP,AREB6,ARNT,ATF,ATF6,BACH2,BRACH,BRN2,CDPCR1,CDPCR3,CEBPB,CMYB,COUP,CREB,CREBP1,CREL,E2F,ER,EVI1,FAC1,FOXJ2,FOXO1,FREAC2,FREAC4,FREAC7,GATA1,GCNF,GFI1,GR,GRE,HEN1,HNF4,HOX13,HSF1,IK1,IRF2,LUN1,MAX,MSX1,MYCMAX,MZF1,NCX,NF1,NFAT,NFE2,NFKAPPAB,NKX22,NKX61,NMYC,OCT1,OLF1,P300,PAX2,PAX4,PAX6,POU6F1,PPARA,PPARG,RFX1,RP58,RSRFC4,SEF1,SOX5,SP1,SREBP1,SRF,SRY,STAT1,STAT5A,S…	Alternative splicing,Coiled coil,Complete proteome,Cytoplasm,Nucleus,Phosphoprotein,Polymorphism,Proteomics identification,Reference proteome,	chain:Huntingtin-interacting protein K,chain:Small EDRK-rich factor 2,compositionally biased region:Poly-Pro,modified residue,sequence variant,splice variant,	Epithelium,Lung,Pancreas,Placenta,Testis,Umbilical cord blood,
15	43799857	43799857	1		3.6684e-07				SERINC4	serine incorporator 4(SERINC4)	ENSG00000140264; gene; protein_coding; SERF2 | ENSG00000184716; gene; protein_coding; SERINC4 | ENSG00000242028; gene; protein_coding; HYPK	CpG within promoter and intron 364 bp downstream of TSS	Homo sapiens	15q15.3,					GO:0008654~phospholipid biosynthetic process,GO:0015825~L-serine transport,	GO:0016020~membrane,GO:0016021~integral component of membrane,	GO:0015194~L-serine transmembrane transporter activity,	IPR005016:TMS membrane protein/tumour differentially expressed protein,			12477932,14702039,16120614,			AHRARNT,AML1,AP2,AP2GAMMA,AP2REP,AREB6,ARNT,ATF,ATF6,BACH2,BRACH,BRN2,CDPCR1,CDPCR3,CEBPB,CMYB,COUP,CREB,CREBP1,CREL,E2F,ER,EVI1,FAC1,FOXJ2,FOXO1,FREAC2,FREAC4,FREAC7,GATA1,GCNF,GFI1,GR,HEN1,HNF4,HOX13,HSF1,IK1,IRF2,LUN1,MAX,MSX1,MYCMAX,MZF1,NCX,NF1,NFAT,NFE2,NFKAPPAB,NKX61,NMYC,OCT1,OLF1,P300,PAX2,PAX4,PAX6,POU6F1,PPARA,PPARG,RFX1,RP58,RSRFC4,SEF1,SOX5,SP1,SREBP1,SRF,SRY,STAT1,STAT5A,STAT5B,TAL1…	Alternative splicing,Complete proteome,Lipid biosynthesis,Lipid metabolism,Membrane,Phospholipid biosynthesis,Phospholipid metabolism,Reference proteome,Transmembrane,Transmembrane helix,	chain:Serine incorporator 4,compositionally biased region:Cys-rich,splice variant,transmembrane region,	Brain,Lung,
16	66579290	66579293	4: 66579290, 66579293	NO	2.62923e-06	-0.0138895	PROMOTER	YES	CMTM1	CKLF like MARVEL transmembrane domain containing 1(CMTM1)	IN BETWEEN	CpGs within promoter intergenic 26.703 kb downstream of TSS	Homo sapiens	16q21,	This gene belongs to the chemokine-like factor gene superfamily, a novel family that is similar to the chemokine and the transmembrane 4 superfamilies of signaling molecules. The protein encoded by this gene may play an important role in testicular development. Alternatively spliced transcript variants encoding different isoforms have been identified. Naturally occurring read-through transcriptio…			12782130:Bioinformatics based on CKLF2 cDNA and protein sequences in combination with experimental validation identified CKLFSF1-8 gene clusters, between the SCY and the TM4SF gene families. The 8 family members were cloned and characterized.,15147728:gene structure, mapping to chromsome 16, identification of altenative transcription start sites, expression in spermatocyte and testes,15778092:nov…	GO:0006935~chemotaxis,	GO:0005615~extracellular space,GO:0016021~integral component of membrane,	GO:0005125~cytokine activity,	IPR008253:Marvel,			12477932,12782130,15147728,15778092,20237496,23824909,25175386,25931111,			AP1FJ,CEBP,E47,HAND1E47,HOXA3,LHX3,MYB,NCX,OCT,OCT1,PAX3,POU3F2,RREB1,SRF,TST1,	Alternative splicing,Chemotaxis,Complete proteome,Cytokine,Membrane,Polymorphism,Proteomics identification,Reference proteome,Transmembrane,Transmembrane helix,	chain:CKLF-like MARVEL transmembrane domain- containing protein 1,domain:MARVEL,sequence variant,splice variant,transmembrane region,	Breast cancer tissue,Testis,
16	66579290	66579293	4: 66579290, 66579293		2.62923e-06	-0.0138895	PROMOTER	YES	CMTM2*	CKLF like MARVEL transmembrane domain containing 2(CMTM2)	IN BETWEEN	CpGs in promoter 155 bp upstream of TSS	Homo sapiens	16q21,	This gene belongs to the chemokine-like factor gene superfamily, a novel family that links the chemokine and the transmembrane 4 superfamilies of signaling molecules. The protein encoded by this gene may play an important role in testicular development. [provided by RefSeq, Jul 2008],			12782130:Bioinformatics based on CKLF2 cDNA and protein sequences in combination with experimental validation identified CKLFSF1-8 gene clusters, between the SCY and the TM4SF gene families. The 8 family members were cloned and characterized.,15778092:novel evidence that the final intron/exon region of the CKLFSF1 gene contains a novel eukaryotic promoter capable of directing expression of the do…	GO:0006935~chemotaxis,	GO:0005615~extracellular space,GO:0005654~nucleoplasm,GO:0016021~integral component of membrane,	GO:0005125~cytokine activity,	IPR008253:Marvel,			12477932,12782130,14702039,15489334,15778092,15896670,17334588,18029348,21034562,21244100,21832049,22901147,			E47,NCX,OCT,PAX3,TST1,	Alternative splicing,Chemotaxis,Complete proteome,Cytokine,Membrane,Polymorphism,Reference proteome,Transmembrane,Transmembrane helix,	chain:CKLF-like MARVEL transmembrane domain- containing protein 2,domain:MARVEL,sequence conflict,sequence variant,transmembrane region,	Muscle,Testis,
19	11061888	11061888	1	NO	1.68202e-06	0.0305985	NONE	NONE	SMARCA4	SWI/SNF related, matrix associated, actin dependent regulator of chromatin, subfamily a, member 4(SMARCA4)	ENSG00000127616; gene; protein_coding; SMARCA4	CpG within intron 101.063 kb downstream of TSS	Homo sapiens	19p13.2,	The protein encoded by this gene is a member of the SWI/SNF family of proteins and is similar to the brahma protein of Drosophila. Members of this family have helicase and ATPase activities and are thought to regulate transcription of certain genes by altering the chromatin structure around those genes. The encoded protein is part of the large ATP-dependent chromatin remodeling complex SNF/SWI, w…	breast cancer ,Cardiovascular Diseases,Cholesterol, LDL,Coronary Artery Disease,Coronary Disease,Eosinophils,lipid metabolism,Lipoproteins, LDL,Myocardial Infarction,plasma HDL cholesterol (HDL-C) levels,Type 2 Diabetes| edema | rosiglitazone,Waist-Hip Ratio,	CANCER,CARDIOVASCULAR,HEMATOLOGICAL,METABOLIC,PHARMACOGENOMIC,	11719516:majority of tumor lines with germ line defects in BRG-1 were sensitive to RB-mediated cell cycle arrest,11779498:generation and interconversion of multiple distinct nucleosomal states as a mechanism for catalyzing chromatin fluidity,11805098:Functional involvement of the Brahma/SWI2-related gene 1 protein in cytochrome P4501A1 transcription mediated by the aryl hydrocarbon receptor compl…	GO:0000122~negative regulation of transcription from RNA polymerase II promoter,GO:0003407~neural retina development,GO:0006337~nucleosome disassembly,GO:0006338~chromatin remodeling,GO:0006351~transcription, DNA-templated,GO:0006355~regulation of transcription, DNA-templated,GO:0006357~regulation of transcription from RNA polymerase II promoter,GO:0007070~negative regulation of transcription fro…	GO:0000790~nuclear chromatin,GO:0005615~extracellular space,GO:0005634~nucleus,GO:0005654~nucleoplasm,GO:0005730~nucleolus,GO:0016020~membrane,GO:0016514~SWI/SNF complex,GO:0043234~protein complex,GO:0071564~npBAF complex,GO:0071565~nBAF complex,	GO:0000978~RNA polymerase II core promoter proximal region sequence-specific DNA binding,GO:0000980~RNA polymerase II distal enhancer sequence-specific DNA binding,GO:0001105~RNA polymerase II transcription coactivator activity,GO:0001164~RNA polymerase I CORE element sequence-specific DNA binding,GO:0002039~p53 binding,GO:0003713~transcription coactivator activity,GO:0003714~transcription corepr…	IPR000330:SNF2-related,IPR001487:Bromodomain,IPR001650:Helicase, C-terminal,IPR006576:BRK domain,IPR014001:Helicase, superfamily 1/2, ATP-binding domain,IPR014012:Helicase/SANT-associated, DNA binding,IPR014978:Glutamine-Leucine-Glutamine, QLQ,IPR018359:Bromodomain, conserved site,IPR027417:P-loop containing nucleoside triphosphate hydrolase,		613325~Rhabdoid tumor predisposition syndrome 2,614609~Mental retardation, autosomal dominant 16,	10078207,10204490,10619021,10688647,10778858,10943845,10944117,11003650,11003653,11013263,11018012,11078522,11085541,11108719,11238380,11371506,11414763,11445556,11486022,11532957,11719516,11726552,11734557,11779498,11780067,11784859,11805098,11839798,11937040,11950834,11953317,11988099,12044884,12065415,12077331,12154023,12192000,12192045,12200431,12244326,12368262,12411497,12434308,12477932,124…	R-HSA-1266695:R-HSA-1266695,R-HSA-201722:R-HSA-201722,R-HSA-3214858:R-HSA-3214858,R-HSA-3247509:R-HSA-3247509,	SM00297:BROMO,SM00487:DEXDc,SM00490:HELICc,SM00573:HSA,SM00592:BRK,SM00951:SM00951,SM01314:SM01314,	AHR,AHRARNT,AML1,AP2,AP2REP,AREB6,ARP1,ATF,ATF6,BRACH,CART1,CDPCR3HD,CEBP,CHOP,CMYB,COMP1,CP2,CREB,CREBP1,E47,ELK1,EVI1,FAC1,FREAC3,GATA1,GATA2,GCNF,GFI1,GR,GRE,HAND1E47,HMX1,HNF4,HOX13,HSF2,HTF,IK1,LMO2COM,LYF1,MAZR,MEF2,MIF1,MSX1,MYCMAX,MYOD,MZF1,NCX,NF1,NFE2,NGFIC,NRF2,NRSF,OCT,OCT1,OLF1,P300,P53,PAX2,PAX4,PAX5,PAX6,PPARA,PPARG,RFX1,ROAZ,RREB1,SOX9,SPZ1,SREBP1,STAT5A,TAXCREB,TCF11,XBP1,YY1,ZIC…	3D-structure,Acetylation,Activator,Alternative splicing,ATP-binding,Bromodomain,Chromatin regulator,Coiled coil,Complete proteome,Disease mutation,Helicase,Hydrolase,Mental retardation,Neurogenesis,Nucleotide-binding,Nucleus,Phosphoprotein,Polymorphism,Proteomics identification,Reference proteome,Repressor,Transcription,Transcription regulation,	chain:Transcription activator BRG1,compositionally biased region:Poly-Glu,compositionally biased region:Poly-Lys,domain:Bromo,domain:Helicase ATP-binding,domain:Helicase C-terminal,domain:HSA,helix,modified residue,mutagenesis site,nucleotide phosphate-binding region:ATP,region of interest:Necessary for interaction with SS18L1/CREST,sequence conflict,sequence variant,short sequence motif:DEGH box…	Brain,Clones donated by RIKEN,Epithelium,Fetal brain,Hippocampus,Lung,Tongue,
19	2226343	2226343	1	rs753778094:G/A MAF<0.01	4.59102e-06	0.0268968	CTCF	NONE	DOT1L*	DOT1 like histone lysine methyltransferase(DOT1L)	ENSG00000104885; gene; protein_coding; DOT1L	CpG within CTCF binding site in intron 62.410 kb downstream of TSS	Homo sapiens	19p13.3,	The protein encoded by this gene is a histone methyltransferase that methylates lysine-79 of histone H3. It is inactive against free core histones, but shows significant histone methyltransferase activity against nucleosomes. [provided by RefSeq, Aug 2011],	Basophils,Body Height,height,Obesity|POF - Premature ovarian failure|POLYCYSTIC OVARIAN SYNDROME|Polycystic Ovary Syndrome|Primary Ovarian Insufficiency|Puberty, Delayed|Puberty, Precocious|Thrombophilia|Tobacco Use Disorder,	DEVELOPMENTAL,IMMUNE,METABOLIC,NORMALVARIATION,	15851025:mistargeting of hDOT1L to Hoxa9 plays an important role in MLL-AF10-mediated leukemogenesis,17094487:Altered phosphorylation of histone-H3 is associated with hepatocarcinogenesis,17855633:Identification of ENL-associated proteins by mass spectrometry revealed enzymes with a known role in transcriptional elongation: pTEFb and DOT1L.,18285465:suggesting a widespread mechanism for parallel …	GO:0000077~DNA damage checkpoint,GO:0006281~DNA repair,GO:0006348~chromatin silencing at telomere,GO:0008284~positive regulation of cell proliferation,GO:0032200~telomere organization,GO:0034729~histone H3-K79 methylation,GO:0045944~positive regulation of transcription from RNA polymerase II promoter,GO:0046425~regulation of JAK-STAT cascade,GO:0051726~regulation of cell cycle,GO:2000677~regulati…	GO:0000781~chromosome, telomeric region,GO:0005634~nucleus,GO:0005654~nucleoplasm,GO:0043234~protein complex,	GO:0003677~DNA binding,GO:0005515~protein binding,GO:0008134~transcription factor binding,GO:0018024~histone-lysine N-methyltransferase activity,GO:0031151~histone methyltransferase activity (H3-K79 specific),GO:0042054~histone methyltransferase activity,	IPR021169:Histone H3-K79 methyltransferase, metazoa,IPR025789:Histone H3-K79 methyltransferase,	hsa00310:Lysine degradation,hsa05202:Transcriptional misregulation in cancer,		11347906,12123582,12477932,12628190,12693554,14702039,15851025,16636056,16751776,17094487,17332896,17675446,17707234,17855633,18285465,18391950,18449190,19266077,19443658,19491102,19734945,19799466,19864429,20153263,20203130,20208522,20431927,20546612,20734064,20854876,20881960,21030982,21726816,21741597,21873227,21896721,22002246,22094252,22190683,22373577,22388813,22566624,22619169,23012353,232…	R-HSA-3214841:R-HSA-3214841,		AHR,AHRARNT,AML1,AP1,AP2,AP2REP,AP4,ARNT,ARP1,ATF6,BACH1,BACH2,BRACH,BRN2,CDP,CDPCR1,CDPCR3,CEBP,CHOP,CMYB,CP2,E2F,E4BP4,EGR1,EGR3,EN1,ER,FAC1,FOXJ2,FOXO1,FOXO3,FREAC4,FREAC7,GATA1,GATA2,GCNF,GFI1,GRE,HAND1E47,HEN1,HFH3,HMX1,HNF4,HOX13,HTF,MEF2,MEIS1BHOXA9,MIF1,MRF2,MYB,MYOD,MYOGNF1,NCX,NF1,NFAT,NFE2,NFKB,NFY,NKX25,NKX3A,NRF2,NRSF,P300,P53,PAX2,PAX4,PAX5,PBX1,PPARG,RFX1,ROAZ,RORA2,RP58,RSRFC4,SOX…	3D-structure,Alternative splicing,Chromatin regulator,Coiled coil,Complete proteome,DNA-binding,Methyltransferase,Nucleus,Phosphoprotein,Polymorphism,Proteomics identification,Reference proteome,Repeat,S-adenosyl-L-methionine,Transferase,	binding site:S-adenosyl-L-methionine,chain:Histone-lysine N-methyltransferase, H3 lysine-79 specific,helix,modified residue,mutagenesis site,region of interest:Required for interaction with nucleosomes and DNA,region of interest:S-adenosyl-L-methionine binding,sequence conflict,sequence variant,short sequence motif:SAM-binding motif 1,short sequence motif:SAM-binding motif 2,short sequence motif:…	Brain,Epithelium,Spleen,
19	2772117	2772117	1	NO	9.41902e-07	0.0574817	NONE	NONE	SGTA	small glutamine rich tetratricopeptide repeat containing alpha(SGTA)	ENSG00000104969; gene; protein_coding; SGTA	CpG within intron of gene 11.165 kb downstream of TSS	Homo sapiens	19p13,	This gene encodes a protein which is capable of interacting with the major nonstructural protein of parvovirus H-1 and 70-kDa heat shock cognate protein; however, its function is not known. Since this transcript is expressed ubiquitously in various tissues, this protein may serve a housekeeping function. [provided by RefSeq, Jul 2008],	Insulin Resistance|Polycystic Ovary Syndrome,POLYCYSTIC OVARIAN SYNDROME|Polycystic Ovary Syndrome,	REPRODUCTION,	12482202:small glutamine-rich protein/viral protein U-binding protein (SGT/UBP) is a cochaperone that negatively regulates Hsp70.,12735788:interaction with the ubiquitin-dependent endocytosis motif of the growth hormone receptor,12815268:Complete backbone assignments of the 121 residues of hSGT were determined and deposited in BMRB 5709.,14729056:SGTA (or hSGT) is essential for cell division. Kno…	GO:0016032~viral process,GO:1903071~positive regulation of ER-associated ubiquitin-dependent protein catabolic process,	GO:0005634~nucleus,GO:0005737~cytoplasm,GO:0005829~cytosol,GO:0016020~membrane,	GO:0005515~protein binding,GO:1904288~BAT3 complex binding,	IPR001440:Tetratricopeptide TPR-1,IPR011990:Tetratricopeptide-like helical,IPR013026:Tetratricopeptide repeat-containing domain,IPR019734:Tetratricopeptide repeat,			10567422,11076863,11230166,11256614,11878889,12477932,12482202,12735788,12815268,14623262,14667819,14729056,15057824,15302935,15489334,15489336,15710426,15972823,16169070,16189514,16196087,16381901,16580629,16777091,16964243,17081983,17558393,17942943,18332089,18607086,18759457,19615732,20012522,20200332,20516149,21139048,21516116,2158125,21890473,21900206,21906983,21963094,21987572,21988832,2205…		SM00028:TPR,	AP1,BACH1,CDPCR3,CDPCR3HD,CP2,EGR2,GCNF,PPARG,SP1,	3D-structure,Acetylation,Chaperone,Complete proteome,Direct protein sequencing,Host-virus interaction,Phosphoprotein,Proteomics identification,Reference proteome,Repeat,TPR repeat,	chain:Small glutamine-rich tetratricopeptide repeat-containing protein alpha,compositionally biased region:Gln-rich,helix,modified residue,repeat:TPR 1,repeat:TPR 2,repeat:TPR 3,turn,	Epithelium,Fetal brain cortex,Lung,Muscle,Uterus,
20	50731040	50731044	5: 50731040, 50731042, 50731044	NO	5.96461e-08	-0.0202719	PROMOTER	YES	PARD6B	par-6 family cell polarity regulator beta(PARD6B)	5'	CpG in promoter 540 bp upstream of TSS	Homo sapiens	20q13.13,	This gene is a member of the PAR6 family and encodes a protein with a PSD95/Discs-large/ZO1 (PDZ) domain, an OPR domain and a semi-Cdc42/Rac interactive binding (CRIB) domain. This cytoplasmic protein is involved in asymmetrical cell division and cell polarization processes as a member of a multi-protein complex. [provided by RefSeq, Jul 2008],	Bipolar Disorder,	PSYCH,	15677324:The ability of SRC family coactivators to regulate the expression of one of these genes, PARD6B/Par6, was confirmed by using cells individually depleted of SRC-1.,19401335:Interaction between PAR-3 and the aPKC-PAR-6 complex is indispensable for apical domain development of epithelial cells.,20631255:This study demonstrates that controlled regulation of PAK4 is required for apical juncti…	GO:0006461~protein complex assembly,GO:0007043~cell-cell junction assembly,GO:0007049~cell cycle,GO:0007163~establishment or maintenance of cell polarity,GO:0007409~axonogenesis,GO:0030334~regulation of cell migration,GO:0051301~cell division,GO:0070830~bicellular tight junction assembly,	GO:0005634~nucleus,GO:0005737~cytoplasm,GO:0005829~cytosol,GO:0005886~plasma membrane,GO:0005923~bicellular tight junction,GO:0005938~cell cortex,GO:0016324~apical plasma membrane,GO:0043234~protein complex,GO:0045177~apical part of cell,GO:0070062~extracellular exosome,	GO:0005515~protein binding,	IPR000270:Phox/Bem1p,IPR001478:PDZ domain,	hsa04015:Rap1 signaling pathway,hsa04144:Endocytosis,hsa04390:Hippo signaling pathway,hsa04530:Tight junction,		10934474,11162552,11260256,11780052,12234671,12459187,12477932,12545177,12725730,12887891,14676191,15101818,15254234,15489334,15677324,17207965,18029348,19056867,19401335,20360068,20631255,20936779,21300793,21771265,21832049,23402259,23439680,23718855,24366813,25416956,25662318,25852190,26186194,26496610,27107012,	R-HSA-420029:R-HSA-420029,	SM00228:PDZ,SM00666:PB1,	AHRARNT,AP1,AP2GAMMA,AREB6,ARNT,ARP1,ATF,BACH1,BACH2,BRACH,BRN2,CDC5,CEBP,CHOP,CHX10,CREBP1,E2F,E47,ELK1,EVI1,FAC1,FOXJ2,FOXO1,FREAC7,GATA1,HEN1,HFH1,HMX1,HNF1,HNF4,HOX13,HSF1,HTF,IRF7,ISRE,LHX3,LYF1,MEIS1BHOXA9,MIF1,MSX1,MYCMAX,NCX,NF1,NFE2,NFKAPPAB,NFY,NGFIC,NKX22,NKX25,NMYC,NRF2,OCT1,OLF1,PAX5,POU6F1,ROAZ,SREBP1,TATA,TAXCREB,USF,XBP1,ZID,	Alternative splicing,Cell cycle,Cell division,Cell junction,Cell membrane,Complete proteome,Cytoplasm,Membrane,Phosphoprotein,Reference proteome,Tight junction,	chain:Partitioning defective 6 homolog beta,domain:OPR,domain:PDZ,domain:Pseudo-CRIB,region of interest:Interaction with PARD3 and CDC42,	Neuroblastoma,Placenta,
20	5504716	5504716	1	NO	2.81116e-07	-0.164169	PROMOTER & CTCF	NONE	LINC00654	long intergenic non-protein coding RNA 654(LINC00654)	RNA GENES	CpG in internal promoter and CTCF binding site within intron 21.993 kb downstream of TSS	Homo sapiens	20p12.3,		Alzheimer's disease ,	NEUROLOGICAL,								12477932,19204726,			MEIS1BHOXA9,MYB,NFY,RFX1,			Brain,Testis,
20	5504716	5504716	1		2.81116e-07	-0.164169	PROMOTER & CTCF	NONE	LINC01729		RNA GENES	CpG 5.286 kb downstream of TSS 3' to gene
20	64186999	64186999	1	NO	4.47347e-06	0.0467142	NONE	YES	MYT1	myelin transcription factor 1(MYT1)	ENSG00000196132; gene; protein_coding; MYT1	CpG in CpG island within first intron of gene 31.563 kb downstream of TSS	Homo sapiens	20q13.33,	The protein encoded by this gene is a member of a family of neural specific, zinc finger-containing DNA-binding proteins. The protein binds to the promoter regions of proteolipid proteins of the central nervous system and plays a role in the developing nervous system. [provided by RefSeq, Jul 2008],	Basophils,breast cancer ,	CANCER,IMMUNE,	12524179:present in brain in infancy and prenatally in infants with periventricular leukomalacia,17330875:These results suggesta potential role for Myt1 in the regeneration of oligodendrocyte lineage cells in response to demyelination.,19204086:UVA-induced caspase-3 cleavage and DNA fragmentation were suppressed by the knockdown of human Myt1 in skin cancer cells.,23146904:although depletion of M…	GO:0006351~transcription, DNA-templated,GO:0006355~regulation of transcription, DNA-templated,GO:0007399~nervous system development,GO:0030154~cell differentiation,	GO:0005634~nucleus,GO:0005654~nucleoplasm,GO:0005737~cytoplasm,	GO:0003677~DNA binding,GO:0003700~transcription factor activity, sequence-specific DNA binding,GO:0008270~zinc ion binding,	IPR002515:Zinc finger, C2HC-type,IPR013681:Myelin transcription factor 1,			10048485,10470851,10504341,11780052,12477932,12524179,12738781,1280325,14962745,15935060,17330875,18029348,18950845,19204086,22792062,23146904,7519254,8530187,9001210,9268380,9373037,			AHR,AHRARNT,AML1,AP1,AP1FJ,AP2REP,AP4,AREB6,ARNT,ARP1,ATF,BRACH,BRN2,CART1,CDP,CDPCR3,CDPCR3HD,CEBP,CEBPA,CEBPB,CHX10,COMP1,COUP,CREB,CREBP1,E2F,E47,ELK1,EN1,ER,EVI1,FAC1,FOXD3,FOXJ2,FOXO3,FREAC2,FREAC3,GATA,GATA1,GATA6,GFI1,GR,HAND1E47,HEN1,HFH3,HLF,HNF1,HNF3B,HOX13,HOXA3,HSF2,HTF,IRF2,IRF7,ISRE,LHX3,LMO2COM,LUN1,LYF1,MAZR,MEF2,MEIS1,MEIS1AHOXA9,MIF1,MRF2,MSX1,MYB,MYCMAX,MYOD,MYOGNF1,NF1,NFAT,NF…	Alternative splicing,Complete proteome,Developmental protein,Differentiation,DNA-binding,Metal-binding,Neurogenesis,Nucleus,Proteomics identification,Reference proteome,Repeat,Transcription,Transcription regulation,Zinc,Zinc-finger,	chain:Myelin transcription factor 1,compositionally biased region:Glu-rich,compositionally biased region:Ser-rich,sequence conflict,zinc finger region:C2HC-type 1,zinc finger region:C2HC-type 2,zinc finger region:C2HC-type 3,zinc finger region:C2HC-type 4,zinc finger region:C2HC-type 5,zinc finger region:C2HC-type 6,zinc finger region:C2HC-type 7,	Brain,Uterus,
21	41369694	41369694	1	NO	3.62933e-08	-0.128018	PROMOTER & CTCF	NONE	MX2*	MX dynamin like GTPase 2(MX2)	ENSG00000183486; gene; protein_coding; MX2	CpG in internal promoter and CTCF binding site 7.695 kb downstream of TSS	Homo sapiens	21q22.3,	The protein encoded by this gene has a nuclear and a cytoplasmic form and is a member of both the dynamin family and the family of large GTPases. The nuclear form is localized in a granular pattern in the heterochromatin region beneath the nuclear envelope. A nuclear localization signal (NLS) is present at the amino terminal end of the nuclear form but is lacking in the cytoplasmic form due to us…	Cataplexy|Narcolepsy,Hepatitis C|Remission, Spontaneous,Magnesium,melanoma,Type 2 Diabetes| edema | rosiglitazone,	CANCER,INFECTION,METABOLIC,PHARMACOGENOMIC,UNKNOWN,	17702266:the MX2 gene to be significantly less expressed in comparison with normal subjects in the white blood cells of narcoleptic patients,18517045:The expression level of the MX2 gene tended to be downregulated in subjects carrying HLA-DQB1*0602, compared with that of the control subjects without this allele.,19236454:In MS, Mx proteins are detectable in plaques suggesting endogenous synthesis…	GO:0006952~defense response,GO:0009615~response to virus,GO:0015031~protein transport,GO:0035455~response to interferon-alpha,GO:0045087~innate immune response,GO:0046822~regulation of nucleocytoplasmic transport,GO:0048285~organelle fission,GO:0051028~mRNA transport,GO:0051607~defense response to virus,GO:0051726~regulation of cell cycle,GO:0060337~type I interferon signaling pathway,	GO:0005634~nucleus,GO:0005643~nuclear pore,GO:0005737~cytoplasm,GO:0005829~cytosol,	GO:0003924~GTPase activity,GO:0005515~protein binding,GO:0005525~GTP binding,GO:0008017~microtubule binding,	IPR000375:Dynamin central domain,IPR001401:Dynamin, GTPase domain,IPR003130:Dynamin GTPase effector,IPR019762:Dynamin, GTPase region, conserved site,IPR020850:GTPase effector domain, GED,IPR022812:Dynamin,IPR027417:P-loop containing nucleoside triphosphate hydrolase,			10830953,12477932,14702039,15184662,15489334,17702266,18029348,18517045,19236454,19913121,20237496,20331378,20494980,20628086,2154602,21983787,23867815,24048477,24055605,24121441,24139395,24559861,24742347,24760893,2481229,24899177,24930137,25036886,25123063,25170834,25312384,25348155,25363729,25416956,25446123,25562491,25568212,25571928,25673704,25731773,26063425,26116899,26446602,26609934,26719…	R-HSA-1169408:R-HSA-1169408,R-HSA-909733:R-HSA-909733,	SM00053:DYNc,SM00302:GED,	AML1,AP4,E47,EVI1,HEN1,HFH3,HOX13,HSF1,IRF2,OLF1,P300,P53,PAX2,STAT5A,TAL1BETAITF2,	3D-structure,Alternative splicing,Antiviral defense,Complete proteome,Cytoplasm,GTP-binding,Immunity,Innate immunity,mRNA transport,Nuclear pore complex,Nucleotide-binding,Nucleus,Protein transport,Proteomics identification,Reference proteome,Translocation,Transport,	chain:Interferon-induced GTP-binding protein Mx2,domain:GED,modified residue,nucleotide phosphate-binding region:GTP,	Brain,
22	39388765	39388765	1	NO	8.91464e-06	-0.0330846		YES	SYNGR1	synaptogyrin 1(SYNGR1)		CpG intergenic 38.840 kb downstream of TSS	Homo sapiens	22q13.1,	This gene encodes an integral membrane protein associated with presynaptic vesicles in neuronal cells. The exact function of this protein is unclear, but studies of a similar murine protein suggest that it functions in synaptic plasticity without being required for synaptic transmission. The gene product belongs to the synaptogyrin gene family. Three alternatively spliced variants encoding three …	Alcoholism,Bipolar Disorder,Schizophrenia,schizophrenia; bipolar disorder,	CHEMDEPENDENCY,PSYCH,	14732601:This research found a novel nonsense mutation (Trp27Ter) in exon 2 of the SYNGR1 gene in a family multiply affected with schizophrenia. And expressed in the brain.,16215643:Our results support SYNGR1 as a probable susceptibility gene for schizophrenia and bipolar disorder.,17049558:These mutations were not found in 507 control subjects, suggesting further functional assays are warranted …	GO:0006605~protein targeting,GO:0048169~regulation of long-term neuronal synaptic plasticity,GO:0048172~regulation of short-term neuronal synaptic plasticity,	GO:0016021~integral component of membrane,GO:0030054~cell junction,GO:0030672~synaptic vesicle membrane,GO:0031594~neuromuscular junction,GO:0042470~melanosome,GO:0043195~terminal bouton,	GO:0005515~protein binding,	IPR008253:Marvel,IPR016579:Synaptogyrin,			10591208,10595519,11086983,12477932,14732601,15461802,15489334,16215643,16344560,17049558,17081065,19641478,19665806,21516116,22675529,23382691,24390342,24709693,25416956,26186194,9760194,			AP1,AP1FJ,AREB6,ARNT,ARP1,BACH1,BACH2,CDPCR3,CP2,CREB,CREBP1CJUN,E2F,ER,GATA1,GATA2,GCNF,MRF2,MYOD,PAX2,PBX1,POU3F2,PPARG,RORA1,SREBP1,STAT3,STAT5A,TAL1BETAE47,TCF11MAFG,YY1,ZID,	Acetylation,Alternative splicing,Cell junction,Complete proteome,Membrane,Polymorphism,Proteomics identification,Reference proteome,Synapse,Transmembrane,Transmembrane helix,	chain:Synaptogyrin-1,domain:MARVEL,modified residue,sequence variant,splice variant,transmembrane region,	Brain,
22	39389125	39389141	17: 39389125, 39389131, 39389134, 39389141	NO	3.39446e-06	-0.356545		YES	TAB1	TGF-beta activated kinase 1 (MAP3K7) binding protein 1(TAB1)		CpGs in CpG island 10.653.10.646, 10.642, 10.636 kb upstream of TSS	Homo sapiens	22q13.1,	The protein encoded by this gene was identified as a regulator of the MAP kinase kinase kinase MAP3K7/TAK1, which is known to mediate various intracellular signaling pathways, such as those induced by TGF beta, interleukin 1, and WNT-1. This protein interacts and thus activates TAK1 kinase. It has been shown that the C-terminal portion of this protein is sufficient for binding and activation of T…	Arthritis, Rheumatoid|Rheumatoid Arthritis,Arthritis, Rheumatoid|Rheumatoid Arthritis|Anti-TNF Response,Crohn Disease|Crohn's disease,	IMMUNE,	11847341:interaction with p38alpha leads to autophosphorylation and activation of p38alpha,12372426:The TAK1-TAB1 fusion protein is a novel constitutively active mitogen-activated protein kinase kinase kinase that stimulates AP-1 and NF-kappaB signaling pathways,12429732:TauAlphaBeta1beta is involved in regulating p38alpha activity in physiological conditions,12482967:These results suggest that t…	GO:0000185~activation of MAPKKK activity,GO:0000187~activation of MAPK activity,GO:0001701~in utero embryonic development,GO:0002223~stimulatory C-type lectin receptor signaling pathway,GO:0002755~MyD88-dependent toll-like receptor signaling pathway,GO:0003007~heart morphogenesis,GO:0003279~cardiac septum development,GO:0006470~protein dephosphorylation,GO:0007179~transforming growth factor beta …	GO:0005654~nucleoplasm,GO:0005737~cytoplasm,GO:0005829~cytosol,GO:0010008~endosome membrane,GO:0043234~protein complex,	GO:0004722~protein serine/threonine phosphatase activity,GO:0005515~protein binding,GO:0008047~enzyme activator activity,GO:0016301~kinase activity,GO:0019209~kinase activator activity,GO:0032403~protein complex binding,GO:0048273~mitogen-activated protein kinase p38 binding,	IPR001932:Protein phosphatase 2C (PP2C)-like,IPR015655:Protein phosphatase 2C,	hsa04010:MAPK signaling pathway,hsa04064:NF-kappa B signaling pathway,hsa04380:Osteoclast differentiation,hsa04620:Toll-like receptor signaling pathway,hsa04621:NOD-like receptor signaling pathway,hsa04668:TNF signaling pathway,hsa05140:Leishmaniasis,hsa05145:Toxoplasmosis,hsa05168:Herpes simplex infection,hsa05169:Epstein-Barr virus infection,		10066798,10094049,10187861,10591208,10702308,10838074,10882101,11323434,11460167,11518704,11737269,11847341,11865055,12048196,12242293,12372426,12429732,12477932,12482967,12589052,12609980,12829618,12975377,14670075,14743216,15276183,15324660,15489334,15590691,16260783,16648477,16845370,16879102,17620599,17626013,18021073,18079694,18271526,18286207,18316610,18456659,19026643,19112497,19167051,192…	R-HSA-168638:R-HSA-168638,R-HSA-2871837:R-HSA-2871837,R-HSA-445989:R-HSA-445989,R-HSA-446652:R-HSA-446652,R-HSA-450302:R-HSA-450302,R-HSA-450321:R-HSA-450321,R-HSA-5357956:R-HSA-5357956,R-HSA-5607764:R-HSA-5607764,R-HSA-937042:R-HSA-937042,R-HSA-937072:R-HSA-937072,R-HSA-975163:R-HSA-975163,	SM00332:PP2Cc,	AHR,AHRARNT,AML1,AP1FJ,AP2REP,AP4,AREB6,ATF,CDPCR3,CETS1P54,COUP,CP2,E47,EVI1,FREAC3,FREAC4,GATA1,GATA2,GCNF,HEN1,HOXA3,IK1,LUN1,MEIS1,MEIS1AHOXA9,MYB,MYOGNF1,NFY,NGFIC,NRF2,NRSF,OCT1,P300,P53,PAX2,PAX3,PAX5,PAX6,PBX1,RFX1,RORA2,RP58,RREB1,SRF,STAT5A,TAL1BETAE47,TAL1BETAITF2,TAXCREB,TST1,ZIC2,	3D-structure,Alternative splicing,Complete proteome,Kinase,Phosphoprotein,Polymorphism,Reference proteome,Transferase,Ubl conjugation,	chain:Mitogen-activated protein kinase kinase kinase 7-interacting protein 1,compositionally biased region:Poly-Ser,domain:PP2C-like,helix,modified residue,mutagenesis site,sequence variant,strand,turn,	Brain,Caudate nucleus,Placenta,PNS,
22	39686034	39686034	1	NO	1.32105e-06	-0.0251187	PROMOTER FLANK	YES	CACNA1I*	calcium voltage-gated channel subunit alpha1 I(CACNA1I)	ENSG00000100346; gene; protein_coding; CACNA1I	CpG in promoter flank in exon 115.281 kb downstream of TSS	Homo sapiens	22q13.1,	This gene encodes the pore-forming alpha subunit of a voltage gated calcium channel. The encoded protein is a member of a subfamily of calcium channels referred to as is a low voltage-activated, T-type, calcium channel. The channel encoded by this protein is characterized by a slower activation and inactivation compared to other T-type calcium channels. This protein may be involved in calcium sig…	Chronic renal failure|Kidney Failure, Chronic,epilepsy,Hematocrit,Hemoglobins,Neutrophils,	HEMATOLOGICAL,IMMUNE,NEUROLOGICAL,RENAL,	11927664:Specific contribution of human T-type calcium channel isotypes (alpha(1G), alpha(1H) and alpha(1I)) to neuronal excitability.,15254077:intracellular regions after repeats I and IV play a role in gating interdependently, suggesting a direct interaction, and splice variation of Cav3.3 channels provides a mechanism for fine-tuning latency and duration of low-threshold spikes.,16740636:CatSp…	GO:0006810~transport,GO:0007165~signal transduction,GO:0019228~neuronal action potential,GO:0030317~sperm motility,GO:0030431~sleep,GO:0034765~regulation of ion transmembrane transport,GO:0045956~positive regulation of calcium ion-dependent exocytosis,GO:0070509~calcium ion import,GO:0070588~calcium ion transmembrane transport,GO:0086010~membrane depolarization during action potential,	GO:0005886~plasma membrane,GO:0005891~voltage-gated calcium channel complex,	GO:0005245~voltage-gated calcium channel activity,GO:0005515~protein binding,GO:0008332~low voltage-gated calcium channel activity,	IPR002077:Voltage-dependent calcium channel, alpha-1 subunit,IPR005445:Voltage-dependent calcium channel, T-type, alpha-1 subunit,IPR005821:Ion transport domain,IPR027359:Voltage-dependent potassium channel, four helix bundle domain,	hsa04010:MAPK signaling pathway,hsa04020:Calcium signaling pathway,hsa04713:Circadian entrainment,hsa04925:Aldosterone synthesis and secretion,		10454147,10574461,10591208,10749850,11927664,12080115,12477932,15174051,15254077,16382099,16740636,16939858,17535809,18591418,22883433,23382691,23488970,24709693,25454347,	R-HSA-419037:R-HSA-419037,		AHR,AHRARNT,AML1,AP1,AP1FJ,AP2,AP2REP,AP4,AREB6,ARNT,ATF,ATF6,BACH1,BRACH,BRN2,CART1,CDP,CDPCR1,CDPCR3,CDPCR3HD,CEBP,CEBPB,CETS1P54,CHOP,CHX10,CMYB,COMP1,COUP,CP2,CREB,CREBP1,E2F,E47,E4BP4,EGR1,EGR3,ELK1,EN1,ER,EVI1,FAC1,FOXO1,FOXO4,FREAC2,FREAC3,FREAC7,GATA1,GATA2,GATA3,GCNF,GFI1,HAND1E47,HEN1,HLF,HMX1,HNF1,HNF3B,HNF4,HOX13,HOXA3,HSF1,HSF2,HTF,IRF2,IRF7,ISRE,LHX3,LUN1,MAZR,MEF2,MEIS1,MEIS1AHOXA9…	Alternative splicing,Calcium,Calcium channel,Calcium transport,Complete proteome,Glycoprotein,Ion channel,Ion transport,Membrane,Phosphoprotein,Polymorphism,Reference proteome,Repeat,Transmembrane,Transmembrane helix,Transport,Voltage-gated channel,	chain:Voltage-dependent T-type calcium channel subunit alpha-1I,compositionally biased region:Poly-Glu,compositionally biased region:Poly-Gly,compositionally biased region:Poly-Pro,glycosylation site:N-linked (GlcNAc...),repeat:I,repeat:II,repeat:III,repeat:IV,sequence variant,site:Calcium ion selectivity and permeability,splice variant,topological domain:Cytoplasmic,topological domain:Extracellu…	Brain,

## Sheet: 1d
Supplementary table 2d BiSeq DMR results for 12mHAZ (height for age) with annotation from ENSEMBL and DAVID
CHROMOSOME	Reported DMR CpGs Start	Reported DMR CpGs Finish	Width and Position of CpGs	SNP Present	median.p	median.meth.diff	Regulatory Feature	CpG island	Implicated Gene	Gene name	Annotation	Location of CpG wrt TSS	Species	CYTOBAND	ENTREZ_GENE_SUMMARY	GAD_DISEASE	GAD_DISEASE_CLASS	GENERIF_SUMMARY	GOTERM_BP_DIRECT	GOTERM_CC_DIRECT	GOTERM_MF_DIRECT	INTERPRO	KEGG_PATHWAY	OMIM_DISEASE	PUBMED_ID	REACTOME_PATHWAY	SMART	UCSC_TFBS	UP_KEYWORDS	UP_SEQ_FEATURE	UP_TISSUE
1	3135890	3135890	1	NO	4.6123e-09	-0.10888	PROMOTER FLANK	NONE	PRDM16**	PR/SET domain 16(PRDM16)	ENSG00000142611; gene; protein_coding; PRDM16	CpG in promoter flank in first intron of gene 66.722 kb downstream of TSS	Homo sapiens	1p36.23-p33,	The reciprocal translocation t(1;3)(p36;q21) occurs in a subset of myelodysplastic syndrome (MDS) and acute myeloid leukemia (AML). This gene is located near the 1p36.3 breakpoint and has been shown to be specifically expressed in the t(1:3)(p36,q21)-positive MDS/AML. The protein encoded by this gene is a zinc finger transcription factor and contains an N-terminal PR domain. The translocation res…	Breath Tests,Celiac Disease|,Cholesterol,Cleft Lip|Cleft Palate,Erythrocyte Count,Hemoglobin A, Glycosylated,Hemoglobins,Migraine Disorders,Neoplasms,Tobacco Use Disorder,Tunica Media,	CANCER,CARDIOVASCULAR,CHEMDEPENDENCY,DEVELOPMENTAL,HEMATOLOGICAL,IMMUNE,METABOLIC,OTHER,	12557231:Breakpoints occurring in the first intron and in the 5' region of the MEL1 gene associated with the t(1;3)(p36;q21) translocation have been found in three myelodysplastic syndrome/acute myelogenous leukemia patients.,12816872:structure, expression pattern, and function of MEL1 in leukemia cells; overexpression of the zinc finger protein lacking the PR domain (EVI1 and MEL1S)is likely one…	GO:0000122~negative regulation of transcription from RNA polymerase II promoter,GO:0006351~transcription, DNA-templated,GO:0006355~regulation of transcription, DNA-templated,GO:0022008~neurogenesis,GO:0030512~negative regulation of transforming growth factor beta receptor signaling pathway,GO:0030853~negative regulation of granulocyte differentiation,GO:0034968~histone lysine methylation,GO:00350…	GO:0005634~nucleus,GO:0005829~cytosol,GO:0017053~transcriptional repressor complex,	GO:0003676~nucleic acid binding,GO:0003713~transcription coactivator activity,GO:0005515~protein binding,GO:0018024~histone-lysine N-methyltransferase activity,GO:0033613~activating transcription factor binding,GO:0043565~sequence-specific DNA binding,GO:0046332~SMAD binding,GO:0046872~metal ion binding,	IPR001214:SET domain,IPR007087:Zinc finger, C2H2,IPR013087:Zinc finger C2H2-type/integrase DNA-binding domain,IPR015880:Zinc finger, C2H2-like,		615373~Cardiomyopathy, dilated, 1LL,615373~Left ventricular noncompaction 8,	11050005,11214970,12168954,12477932,12557231,12816872,14656887,14702039,14712237,16582916,16598304,16637659,18202228,18767145,19049980,19240061,19285866,19505873,19567523,19641492,20101261,20339536,20379614,20634891,21516122,21666692,22039459,22050763,22072275,22383139,22939622,23454374,23524569,23768516,23793025,24021092,24327154,24674449,24717670,24863034,24966940,25035420,25085501,25567132,255…	R-HSA-3214841:R-HSA-3214841,	SM00317:SET,SM00355:ZnF_C2H2,	AHR,AHRARNT,AML1,AP1,AP1FJ,AP2,AP2GAMMA,AP2REP,AP4,AREB6,ARNT,ARP1,ATF,ATF6,BACH1,BACH2,BRACH,BRN2,CART1,CDC5,CDP,CDPCR1,CDPCR3,CDPCR3HD,CEBP,CEBPA,CEBPB,CETS1P54,CHOP,CHX10,CMYB,COMP1,COUP,CP2,CREB,CREBP1,CREBP1CJUN,CREL,E2F,E47,E4BP4,EGR3,ELK1,EN1,ER,EVI1,FAC1,FOXD3,FOXJ2,FOXO1,FOXO3,FOXO4,FREAC2,FREAC3,FREAC4,FREAC7,GATA,GATA1,GATA2,GATA3,GATA6,GCNF,GFI1,GR,GRE,HFH1,HFH3,HLF,HMX1,HNF1,HNF3B,HN…	3D-structure,Activator,Alternative promoter usage,Alternative splicing,Cardiomyopathy,Chromosomal rearrangement,Complete proteome,Differentiation,Disease mutation,DNA-binding,Metal-binding,Nucleus,Polymorphism,Proteomics identification,Reference proteome,Repeat,Repressor,Transcription,Transcription regulation,Zinc,Zinc-finger,	chain:PR domain zinc finger protein 16,compositionally biased region:Pro-rich,domain:SET,region of interest:Interaction with CTBP1 and CTBP2,region of interest:Mediates interaction with SKI and regulation of TGF-beta signaling,sequence conflict,sequence variant,splice variant,zinc finger region:C2H2-type 10,zinc finger region:C2H2-type 1; atypical,zinc finger region:C2H2-type 2,zinc finger region…	Brain,
1	155320877	155320877	1	NO	7.16909e-07	0.0574915	PROMOTER & CTCF SITE	NONE	RUSC1-AS1	RUSC1 antisense RNA 1(RUSC1-AS1)	ENSG00000225855; gene; antisense; RUSC1-AS1	CpG in promoter and CTCF binding site in intron 3.299 kb downstream of TSS	Homo sapiens	1q22,							GO:0005515~protein binding,				12477932,14702039,15489334,16710414,25416956,			AHR,AHRARNT,AML1,AP1,AP1FJ,AP2GAMMA,AP4,AREB6,ARP1,ATF,ATF6,BRACH,CDP,CDPCR3HD,CEBP,CHOP,CREBP1,CREBP1CJUN,CREL,E2F,E47,E4BP4,ELK1,EN1,EVI1,FAC1,FOXO1,GATA,GATA1,GATA2,GR,HEN1,HFH1,HMX1,HNF1,HNF3B,HNF4,HOX13,HSF2,HTF,IRF1,IRF7,LYF1,MAZR,MEF2,MRF2,MYCMAX,MYOD,MYOGNF1,MZF1,NF1,NFY,NGFIC,NKX25,NRSF,OCT1,OLF1,P300,P53,PAX2,PAX3,PAX4,PAX5,PAX6,PBX1,POU3F2,POU6F1,PPARA,RFX1,ROAZ,RORA2,RP58,RREB1,SEF1,S…	Alternative splicing,Complete proteome,Polymorphism,Reference proteome,	chain:Uncharacterized protein C1orf104,compositionally biased region:Poly-Gly,sequence variant,splice variant,	Colon,Pancreas,Testis,
1	204982133	204982133	1	rs561034783:G/A MAF<0.01	4.3225e-193	-0.0905413	PROMOTER FLANK	NONE	NFASC*	neurofascin(NFASC)	ENSG00000163531; gene; protein_coding; NFASC	CpG in 5’ internal promoter flank 153.482 kb downstream from TSS	Homo sapiens	1q32.1,	This gene encodes an L1 family immunoglobulin cell adhesion molecule with multiple IGcam and fibronectin domains. The protein functions in neurite outgrowth, neurite fasciculation, and organization of the axon initial segment (AIS) and nodes of Ranvier on axons during early development. Both the AIS and nodes of Ranvier contain high densities of voltage-gated Na+ (Nav) channels which are clustere…	Dengue Hemorrhagic Fever,Erythrocyte Count,Hemoglobins,Iron,Tobacco Use Disorder,	CHEMDEPENDENCY,HEMATOLOGICAL,INFECTION,METABOLIC,	16061393:different splicing variants of NF expressed on neurons and glia play distinct roles during neural development,17405145:raft-association of NF155 is essential for the assembly of the paranodal junction and reduced association to lipid rafts is accompanied by the disassembly of the paranodal junction and contributes to the demyelination process in multiple sclerosis,17846150:antibodies to …	GO:0002175~protein localization to paranode region of axon,GO:0007411~axon guidance,GO:0007422~peripheral nervous system development,GO:0019226~transmission of nerve impulse,GO:0030913~paranodal junction assembly,GO:0034113~heterotypic cell-cell adhesion,GO:0042552~myelination,GO:0045162~clustering of voltage-gated sodium channels,GO:0050808~synapse organization,GO:0071205~protein localization to…	GO:0005622~intracellular,GO:0005886~plasma membrane,GO:0005925~focal adhesion,GO:0016021~integral component of membrane,GO:0033010~paranodal junction,GO:0033268~node of Ranvier,GO:0033270~paranode region of axon,GO:0043194~axon initial segment,GO:0043209~myelin sheath,GO:0070062~extracellular exosome,GO:0097454~Schwann cell microvillus,	GO:0005515~protein binding,GO:0019904~protein domain specific binding,GO:0086080~protein binding involved in heterotypic cell-cell adhesion,	IPR003598:Immunoglobulin subtype 2,IPR003599:Immunoglobulin subtype,IPR003961:Fibronectin, type III,IPR007110:Immunoglobulin-like domain,IPR013098:Immunoglobulin I-set,IPR013151:Immunoglobulin,IPR013783:Immunoglobulin-like fold,IPR026965:Neurofascin,IPR026966:Fibronectin type III C-terminal domain,	hsa04514:Cell adhesion molecules (CAMs),		11152476,11470829,11719549,11724816,11839274,12168954,12223548,12477932,1377696,14702039,15479642,15489334,15491607,16061393,16652168,16710414,17405145,17474147,17846150,19666467,20129933,20371806,20379614,20588308,21047790,21423176,22009740,22306302,22462667,22492029,22913984,23064961,23376485,23533358,23884033,23897819,24523485,24529757,25187353,25672685,26843559,8619474,8672144,8893017,8922386…	R-HSA-445095:R-HSA-445095,R-HSA-447043:R-HSA-447043,	SM00060:FN3,SM00408:IGc2,SM00409:IG,	AHR,AML1,AP1,AP2,AP2REP,AP4,AREB6,ARNT,ARP1,ATF,ATF6,BACH1,BRACH,BRN2,CART1,CDP,CDPCR1,CDPCR3,CDPCR3HD,CEBP,CEBPA,CEBPB,CETS1P54,CHOP,CHX10,CMYB,COMP1,COUP,CP2,CREBP1,CREL,E2F,E47,EGR1,EN1,ER,EVI1,FOXD3,FOXJ2,FOXO1,FOXO3,FOXO4,FREAC3,FREAC4,FREAC7,GATA,GATA1,GATA2,GATA3,GATA6,GCNF,GR,GRE,HAND1E47,HEN1,HFH1,HFH3,HNF1,HNF3B,HNF4,HOX13,HOXA3,HTF,IK1,IK2,IK3,IRF1,IRF2,ISRE,LHX3,LMO2COM,LUN1,LYF1,MAX,…	3D-structure,Alternative splicing,Cell adhesion,Cell membrane,Complete proteome,Disulfide bond,Glycoprotein,Immunoglobulin domain,Membrane,Phosphoprotein,Polymorphism,Proteomics identification,Reference proteome,Repeat,Signal,Transmembrane,Transmembrane helix,	chain:Neurofascin,compositionally biased region:Thr-rich,disulfide bond,domain:Fibronectin type-III 1,domain:Fibronectin type-III 2,domain:Fibronectin type-III 3,domain:Fibronectin type-III 4,domain:Fibronectin type-III 5,domain:Ig-like C2-type 1,domain:Ig-like C2-type 2,domain:Ig-like C2-type 3,domain:Ig-like C2-type 4,domain:Ig-like C2-type 5,domain:Ig-like C2-type 6,glycosylation site:N-linked…	Amygdala,Brain,Oesophageal carcinoma,Teratocarcinoma,Uterus,
1	220890231	220890231	1	NO	2.26962e-07	-0.213687	NONE	NONE	HLX	H2.0 like homeobox(HLX)	3' HLX	CpG intergenic 10.8 kb 5’ to gene	Homo sapiens	1q41-q42.1,		Aorta,Asthma,Asthma|,Blood Pressure,Body Height,Cholesterol,Cholesterol, LDL,Dupuytren Contracture,Echocardiography,Hip,Leukemia, Myeloid,Mortality,	AGING,CANCER,CARDIOVASCULAR,DEVELOPMENTAL,IMMUNE,METABOLIC,	16436665:Decreased HLX1 expression is associated with idiopathic fetal growth restriction,17110450:Hlx expression in activated NK cells temporally controls and limits the monokine-induced production of interferon-gamma.,17532041:We have shown for the first time that a homeobox gene, HLX1, is a downstream effector gene of CSF-1, that HLX1 regulates placental cell proliferation and that CSF-1 acts,…	GO:0001889~liver development,GO:0006351~transcription, DNA-templated,GO:0006355~regulation of transcription, DNA-templated,GO:0007275~multicellular organism development,GO:0007519~skeletal muscle tissue development,GO:0008284~positive regulation of cell proliferation,GO:0030154~cell differentiation,GO:0045627~positive regulation of T-helper 1 cell differentiation,GO:0045629~negative regulation of…	GO:0005634~nucleus,	GO:0005515~protein binding,GO:0043565~sequence-specific DNA binding,	IPR000047:Helix-turn-helix motif,IPR001356:Homeodomain,IPR009057:Homeodomain-like,IPR017970:Homeobox, conserved site,IPR020479:Homeodomain, metazoa,			12477932,1283323,1349016,1375114,14702039,16344560,16436665,1672660,1676597,16902145,17110450,1712647,17532041,18029348,18402755,19038437,19295429,19362357,19459883,20008130,20554918,21224470,21516116,22014209,22303482,22658674,22897850,22989111,23243425,23251661,23455154,23888188,7680402,7806220,8094082,8095486,9073066,9665637,		SM00389:HOX,	AHRARNT,AML1,AP1,AP1FJ,AP4,AREB6,ARNT,ARP1,ATF,ATF6,BACH1,CART1,CEBP,CREB,CREBP1,CREBP1CJUN,E2F,E47,E4BP4,EGR3,ELK1,EN1,FOXJ2,FOXO4,FREAC2,FREAC3,FREAC7,GATA6,GCNF,HAND1E47,HFH3,HLF,HMX1,HNF3B,HOX13,HOXA3,HSF1,IRF1,IRF2,IRF7,LMO2COM,LYF1,MAX,MEF2,MEIS1,MEIS1AHOXA9,MYCMAX,MYOD,MYOGNF1,MZF1,NCX,NFY,NKX25,NKX3A,NKX61,NMYC,NRSF,OCT1,OLF1,P300,P53,PAX3,PAX5,PBX1,POU6F1,PPARG,RFX1,ROAZ,RSRFC4,S8,SEF1,S…	Complete proteome,Differentiation,DNA-binding,Homeobox,Nucleus,Polymorphism,Reference proteome,Transcription,Transcription regulation,	chain:H2.0-like homeobox protein,compositionally biased region:Poly-Gln,compositionally biased region:Pro-rich,compositionally biased region:Ser-rich,DNA-binding region:Homeobox,modified residue,sequence conflict,sequence variant,	B-cell,Brain,Retina,Small intestine,
2	66432392	66432392	1	NO	1.04683e-06	0.0371002	PROMOTER	NONE	MEIS1-AS3	MEIS1 antisense RNA 3(MEIS1-AS3)	ENSG00000226819; gene; antisense; MEIS1-AS3	CpG within promoter 1.078 kb downstream of TSS	Homo sapiens	2p14,											16344560,8889548,
2	88625082	88625082	1	rs558293022:G/A MAF<0.01	2.26136e-09	0.148795	PROMOTER	NONE	EIF2AK3	eukaryotic translation initiation factor 2 alpha kinase 3(EIF2AK3)	ENSG00000172071; gene; protein_coding; EIF2AK3	CpG in 5’ promoter 2.382 kb downstream of TSS	Homo sapiens	2p12,	The protein encoded by this gene phosphorylates the alpha subunit of eukaryotic translation-initiation factor 2, leading to its inactivation, and thus to a rapid reduction of translational initiation and repression of global protein synthesis. This protein is thought to modulate mitochondrial function. It is a type I membrane protein located in the endoplasmic reticulum (ER), where it is induced …	Body Height,longevity,Supranuclear Palsy, Progressive,Tobacco Use Disorder,Type 2 Diabetes| edema | rosiglitazone,	AGING,CHEMDEPENDENCY,DEVELOPMENTAL,NEUROLOGICAL,PHARMACOGENOMIC,	12014989:Distinct roles in transcription during the mammalian unfolded protein response.,12086964:Loss of kinase activity in a patient with Wolcott-Rallison syndrome caused by a novel mutation,12370288:PERK plays a role in hypoxia-induced translational attenuation,12610133:results show that PERK binds to and is also inhibited by the hepatitis C virus envelope protein E2,15220213:Genetic heterogen…	GO:0001501~skeletal system development,GO:0001503~ossification,GO:0001525~angiogenesis,GO:0002063~chondrocyte development,GO:0006468~protein phosphorylation,GO:0006919~activation of cysteine-type endopeptidase activity involved in apoptotic process,GO:0006983~ER overload response,GO:0007029~endoplasmic reticulum organization,GO:0010575~positive regulation of vascular endothelial growth factor pro…	GO:0005737~cytoplasm,GO:0005783~endoplasmic reticulum,GO:0005789~endoplasmic reticulum membrane,GO:0016020~membrane,GO:0030176~integral component of endoplasmic reticulum membrane,GO:0048471~perinuclear region of cytoplasm,	GO:0003743~translation initiation factor activity,GO:0004672~protein kinase activity,GO:0004674~protein serine/threonine kinase activity,GO:0004694~eukaryotic translation initiation factor 2alpha kinase activity,GO:0005515~protein binding,GO:0005524~ATP binding,GO:0019899~enzyme binding,GO:0019903~protein phosphatase binding,GO:0042802~identical protein binding,GO:0042803~protein homodimerization…	IPR000719:Protein kinase, catalytic domain,IPR008271:Serine/threonine-protein kinase, active site,IPR011009:Protein kinase-like domain,IPR011047:Quinonprotein alcohol dehydrogenase-like superfamily,IPR017441:Protein kinase, ATP binding site,IPR027295:Quinonprotein alcohol dehydrogenase-like domain,	hsa04141:Protein processing in endoplasmic reticulum,hsa04932:Non-alcoholic fatty liver disease (NAFLD),hsa05010:Alzheimer's disease,hsa05160:Hepatitis C,hsa05162:Measles,hsa05164:Influenza A,hsa05168:Herpes simplex infection,hsa05169:Epstein-Barr virus infection,	226980~Wolcott-Rallison syndrome,	10026192,10542257,10575235,10677345,10848580,10932183,11555640,11907036,12014989,12086964,12370288,12446770,12446838,12477932,12610133,14517290,15146197,15220213,15234121,15483661,15489334,15650164,16147992,16148948,16288713,16344560,16720581,1677563,17229688,17785458,17823375,18063576,18216498,18426796,18451152,18664456,18787411,19009018,19029953,19061639,19586904,19816510,19837917,19913121,1994…	R-HSA-381042:R-HSA-381042,	SM00220:S_TKc,	AML1,AP1,AP1FJ,AP2REP,AP4,AREB6,ATF6,BACH1,BACH2,BRN2,CART1,CDP,CDPCR1,CDPCR3,CDPCR3HD,CEBPA,CEBPB,CHOP,CHX10,COMP1,COUP,CP2,CREB,CREBP1,E47,E4BP4,ELK1,EN1,EVI1,FOXD3,FOXO3,FOXO4,FREAC2,FREAC4,FREAC7,GATA1,GATA3,GR,HAND1E47,HFH1,HFH3,HNF1,HNF4,HOXA3,HSF1,HSF2,IK2,IRF1,IRF7,ISRE,LMO2COM,MEF2,MEIS1,MEIS1AHOXA9,MEIS1BHOXA9,MIF1,MYB,MYCMAX,MYOD,MYOGNF1,NFE2,NFKAPPAB65,NFKB,NFY,NKX22,NKX25,NKX3A,NKX61…	3D-structure,ADP-ribosylation,ATP-binding,Complete proteome,Diabetes mellitus,Disease mutation,Endoplasmic reticulum,Glycoprotein,Initiation factor,Kinase,Membrane,Nucleotide-binding,Phosphoprotein,Polymorphism,Protein biosynthesis,Proteomics identification,Reference proteome,Serine/threonine-protein kinase,Signal,Stress response,Transferase,Translation regulation,Transmembrane,Transmembrane heli…	active site:Proton acceptor,binding site:ATP,chain:Eukaryotic translation initiation factor 2-alpha kinase 3,compositionally biased region:Poly-Ala,domain:Protein kinase,glycosylation site:N-linked (GlcNAc...),modified residue,nucleotide phosphate-binding region:ATP,sequence conflict,sequence variant,signal peptide,topological domain:Cytoplasmic,topological domain:Lumenal,transmembrane region,	Brain,Fetal brain,Liver,Pancreas,Pooled,Testis,
4	6604663	6604671	9: 6604663, 6604671	rs570332669 at position 6604671:G/A MAF<0.01	2.80333e-09	0.0298148	NONE	NONE	MAN2B2	mannosidase alpha class 2B member 2(MAN2B2)	ENSG00000013288; gene; protein_coding; MAN2B2	CpG within in intron 29.474 kb downtream of TSS	Homo sapiens	4p16.1,		longevity,Tobacco Use Disorder,	AGING,CHEMDEPENDENCY,	19722277:Expressed MAN2B1 and MAN2B2 in Drosophila S2 cells and functionally characterized them. MAN2B1 and MAN2B2 were significantly inhibited by the class II alpha-mannosidase inhibitors, swainsonine and mannostatin A.,	GO:0006013~mannose metabolic process,GO:0006517~protein deglycosylation,GO:0009313~oligosaccharide catabolic process,	GO:0043202~lysosomal lumen,GO:0070062~extracellular exosome,	GO:0004559~alpha-mannosidase activity,GO:0008270~zinc ion binding,GO:0008496~mannan endo-1,6-alpha-mannosidase activity,GO:0015923~mannosidase activity,GO:0030246~carbohydrate binding,	IPR000602:Glycoside hydrolase family 38, N-terminal domain,IPR011013:Galactose mutarotase-like domain,IPR011330:Glycoside hydrolase/deacetylase, beta/alpha-barrel,IPR011682:Glycosyl hydrolase family 38, C-terminal,IPR013780:Glycosyl hydrolase, family 13, all-beta,IPR015341:Glycoside hydrolase, family 38, central domain,IPR027291:Glycoside hydrolase 38/57, N-terminal domain,	hsa00511:Other glycan degradation,		10231032,10407159,11530211,12477932,12560567,15489334,15815621,16115860,16303743,1736542,19460752,19722277,20379614,20800603,2187500,22268729,2283726,23376485,23533145,2355006,2541446,2542563,26186194,2649653,2829950,3099781,3264072,8093218,8218172,8673525,8889548,8892864,9109416,9425289,		SM00872:SM00872,	AHR,AML1,AP4,AREB6,ATF,ATF6,BACH2,CEBP,CHOP,ELK1,EN1,ER,FREAC4,GATA2,GATA3,GR,GRE,HAND1E47,HEN1,HFH1,HNF4,HTF,IRF7,LMO2COM,MRF2,MYB,MYOD,NCX,NRF2,NRSF,OLF1,PAX2,PAX5,PAX6,ROAZ,RREB1,STAT5B,TCF11,TCF11MAFG,USF,YY1,ZID,	Alternative splicing,Complete proteome,Glycoprotein,Glycosidase,Hydrolase,Metal-binding,Polymorphism,Proteomics identification,Reference proteome,Secreted,Signal,Zinc,	active site:Nucleophile,chain:Epididymis-specific alpha-mannosidase,glycosylation site:N-linked (GlcNAc...),metal ion-binding site:Zinc,sequence conflict,sequence variant,signal peptide,splice variant,	Brain,Liver,Placenta,Spinal cord,
4	6909408	6909425	18: 6909408, 6909411, 6909415, 6909425	NO	6.50967e-08	0.020785	PROMOTER	YES	TBC1D14*	TBC1 domain family member 14(TBC1D14)	ENSG00000132405; gene; protein_coding; TBC1D14	CpG in promoter 166 bp in intron downstream of TSS	Homo sapiens	4p16.1,		Tobacco Use Disorder,	CHEMDEPENDENCY,	18186464:crystal structures of the first two mammalian TBCs, human TBC1 family members 22A (TBC1D22A) and 14 (TBC1D14),22613832:TBC1D14 binds activated Rab11 but is not a GAP for Rab11, and loss of Rab11 prevents TBC1D14-induced tubulation of recycling endosomes.,26711178:TRAPPC8 modulates autophagy and secretory trafficking and is required for TBC1D14 to bind TRAPPIII.,	GO:0006886~intracellular protein transport,GO:0010507~negative regulation of autophagy,GO:0031338~regulation of vesicle fusion,GO:0071955~recycling endosome to Golgi transport,GO:0090630~activation of GTPase activity,GO:1902017~regulation of cilium assembly,GO:2000785~regulation of autophagosome assembly,	GO:0005776~autophagosome,GO:0005794~Golgi apparatus,GO:0005829~cytosol,GO:0055037~recycling endosome,	GO:0005096~GTPase activator activity,GO:0005515~protein binding,GO:0017137~Rab GTPase binding,GO:0019901~protein kinase binding,	IPR000195:Rab-GTPase-TBC domain,			10718198,12477932,14702039,15489334,16344560,17562788,17646400,18186464,19077034,20379614,21900206,22613832,23382691,26496610,26673895,26711178,		SM00164:TBC,	AHRARNT,AML1,AP1,AP1FJ,AP2GAMMA,AP4,AREB6,ARNT,BACH1,BACH2,BRACH,BRN2,CDPCR1,CEBP,CEBPB,COUP,CREB,CREBP1,CREL,E2F,E47,E4BP4,ELK1,EN1,ER,EVI1,FAC1,FOXJ2,FOXO4,FREAC3,GATA1,GATA2,GCNF,GR,GRE,HAND1E47,HEN1,HFH3,HLF,HMX1,HNF1,HSF2,IK3,IRF7,ISRE,LMO2COM,LUN1,LYF1,MEIS1,MEIS1BHOXA9,MYOD,MYOGNF1,NCX,NFE2,NFKAPPAB50,NFKAPPAB65,NFY,NKX22,NKX25,NKX3A,NKX61,NMYC,NRF2,NRSF,OCT1,OLF1,P53,PAX4,PAX5,PAX6,PBX1,P…	3D-structure,Alternative splicing,Coiled coil,Complete proteome,Golgi apparatus,GTPase activation,Phosphoprotein,Polymorphism,Proteomics identification,Reference proteome,	chain:TBC1 domain family member 14,domain:Rab-GAP TBC,helix,sequence conflict,sequence variant,strand,turn,	Brain,Testis,
4	183444579	183444581	3: 183444579, 183444581	NO	5.50282e-84	0.000144152	PROMOTER	YES	CDKN2AIP	CDKN2A interacting protein(CDKN2AIP)	5' CDKN2AIP	CpG in promoter 56 bp upstream of TSS	Homo sapiens	4q35.1,	The protein encoded by this gene regulates the DNA damage response through several different signaling pathways. One such pathway is the p53-HDM2-p21(WAF1) pathway, which is critical to the DNA damage response. Two transcript variants encoding different isoforms have been found for this gene. [provided by RefSeq, Nov 2015],			12154087:cooperates with human p14ARF in activating p53,17460193:CARF may exert a vital control on p53-HDM2-p21(WAF1) pathway that is central to the cell cycle control, senescence, and DNA damage response of human cells,18292944:CARF exerts a vital control on the p53-HDM2-p21WAF1 pathway that is frequently altered in cancer cells.,18555516:CARF may act as a novel key regulator of the p53 pathway …	GO:0006355~regulation of transcription, DNA-templated,GO:0006974~cellular response to DNA damage stimulus,GO:0009967~positive regulation of signal transduction,GO:0030307~positive regulation of cell growth,GO:0030308~negative regulation of cell growth,GO:0031647~regulation of protein stability,	GO:0001652~granular component,GO:0005654~nucleoplasm,GO:0005730~nucleolus,	GO:0002039~p53 binding,GO:0003723~RNA binding,GO:0005515~protein binding,	IPR014720:Double-stranded RNA-binding-like domain,IPR021859:Protein of unknown function DUF3469,			12154087,12477932,12581788,14702039,15109303,16803988,17460193,18292944,18555516,19001376,20360068,20467437,21052095,21145461,21903422,22145905,22552337,22751105,22939629,22990118,23383273,24332808,24485912,24778252,24825908,25324306,26186194,26278998,26344197,26389662,26496610,26531822,26673895,8125298,			AML1,AP4,ATF,BRN2,CDP,CEBPA,CEBPB,CHX10,CMYB,CREB,CREBP1,ELK1,EVI1,FOXD3,FOXJ2,FOXO3,FOXO4,FREAC4,FREAC7,GR,HFH3,HNF3B,HSF2,HTF,LHX3,LUN1,MEF2,MEIS1,MEIS1BHOXA9,MSX1,NKX3A,NKX61,P53,POU6F1,PPARA,RFX1,ROAZ,RORA2,RP58,S8,TAL1BETAE47,TATA,TAXCREB,TST1,	Acetylation,Complete proteome,Direct protein sequencing,Isopeptide bond,Nucleus,Phosphoprotein,Proteomics identification,Reference proteome,RNA-binding,Ubl conjugation,	chain:CDKN2A-interacting protein,compositionally biased region:Ser-rich,domain:DRBM,modified residue,sequence conflict,	Colon,Epithelium,Human endometrium,Testis,
4	184560564	184560564	1	rs530417948:G/A MAF<0.02	2.88715e-10	-0.0736242	NONE	NONE	AC099343.1		GAR1 ribonucleoprotein homolog (yeast) (GAR1) pseudogene	CpG 781 bp upstream of TSS		4q28
5	138937509	138937509	1	rs149149702:G/A MAF<0.01	3.6136e-07	-0.0382128	NONE	NONE	CTNNA1*	leucine rich repeat transmembrane neuronal 2(LRRTM2)		Intergenic CpG 326.542 kb downstream from TSS	Homo sapiens	5q31.2,		Chromosome Deletion|Myelodysplastic Syndromes,	CANCER,	21708131:CTNNA1 and CTNNA2 contain alternative 5' exons linked to bidirectional promoters that are shared with the antisense oriented LRRTM2 and LRRTM1 genes, respectively.,	GO:0002091~negative regulation of receptor internalization,GO:0050808~synapse organization,GO:0051965~positive regulation of synapse assembly,GO:0060291~long-term synaptic potentiation,	GO:0016021~integral component of membrane,GO:0030054~cell junction,GO:0045211~postsynaptic membrane,GO:0060076~excitatory synapse,	GO:0042043~neurexin family protein binding,	IPR001611:Leucine-rich repeat,IPR003591:Leucine-rich repeat, typical subtype,			12477932,12676565,15489334,16344560,19240791,21708131,26186194,9455477,		SM00369:LRR_TYP,	AHRARNT,AML1,AP1,AREB6,ARNT,ATF,BRN2,CDC5,CDPCR3HD,CEBP,CHX10,CMYB,CP2,CREB,CREBP1,E2F,E4BP4,EN1,EVI1,FOXD3,FOXJ2,FOXO4,GATA,GCNF,GFI1,GRE,HNF1,HNF3B,HOXA3,HTF,IK1,IRF1,IRF2,LHX3,LUN1,MEF2,MEIS1,MEIS1AHOXA9,MEIS1BHOXA9,MRF2,MSX1,MYB,MYCMAX,MYOGNF1,MZF1,NCX,NFKAPPAB65,NKX22,NKX25,NKX3A,NKX61,NRSF,OCT,OCT1,OLF1,PAX3,PAX4,PAX6,PBX1,POU3F2,POU6F1,PPARG,RORA1,RORA2,S8,SEF1,SOX5,SOX9,SREBP1,SRF,SRY,STA…	Cell junction,Cell membrane,Complete proteome,Glycoprotein,Leucine-rich repeat,Membrane,Postsynaptic cell membrane,Reference proteome,Repeat,Signal,Synapse,Transmembrane,Transmembrane helix,	chain:Leucine-rich repeat transmembrane neuronal protein 2,glycosylation site:N-linked (GlcNAc...),repeat:LRR 1,repeat:LRR 10,repeat:LRR 2,repeat:LRR 3,repeat:LRR 4,repeat:LRR 5,repeat:LRR 6,repeat:LRR 7,repeat:LRR 8,repeat:LRR 9,signal peptide,topological domain:Cytoplasmic,topological domain:Extracellular,transmembrane region,	Brain,Lung,
5	149141292	149141292	1	NO	1.39821e-06	0.164831	PROMOTER & CTCF SITE	NONE	ABLIM3	actin binding LIM protein family member 3(ABLIM3)	5' ABLIM3	CpG in promoter and CTCF binding site 191 bp upstream of TSS	Homo sapiens	5q33.1,	This gene encodes a member of the actin-binding LIM (abLIM) family of proteins. These proteins are characterized by an N-terminal LIM domain and a C-terminal dematin-like domain. The encoded protein interacts with actin filaments and may be a component of adherens junctions in several cell types. A variant of this gene may be associated with pain sensitivity in male human patients. [provided by R…	Echocardiography,Socioeconomic Factors,	CARDIOVASCULAR,OTHER,	16328021:Results characterize a third member of the actin binding LIM protein subgroup, actin binding LIM protein 3.,	GO:0006351~transcription, DNA-templated,GO:0007010~cytoskeleton organization,GO:0030032~lamellipodium assembly,GO:0030036~actin cytoskeleton organization,GO:0042384~cilium assembly,GO:0045944~positive regulation of transcription from RNA polymerase II promoter,GO:1903955~positive regulation of protein targeting to mitochondrion,	GO:0001725~stress fiber,GO:0005737~cytoplasm,GO:0030027~lamellipodium,	GO:0003779~actin binding,GO:0005515~protein binding,GO:0008270~zinc ion binding,	IPR001781:Zinc finger, LIM-type,IPR003128:Villin headpiece,	hsa04360:Axon guidance,		10048485,11076863,11230166,12477932,15221005,15337165,15342556,15489334,15489336,16328021,16381901,17081983,17194709,20709423,22684256,22685391,24270810,25184681,25416956,8125298,	R-HSA-418885:R-HSA-418885,	SM00132:LIM,SM00153:VHP,	AHRARNT,AML1,AP1,AP2REP,AP4,AREB6,ARNT,ARP1,ATF,ATF6,BACH1,BRN2,CART1,CDC5,CDP,CDPCR3,CDPCR3HD,CEBP,CEBPB,CETS1P54,CHOP,CHX10,CP2,CREB,CREL,E47,ELK1,EN1,ER,EVI1,FAC1,FOXD3,FOXJ2,FOXO1,FOXO3,FOXO4,FREAC2,FREAC4,FREAC7,GATA,GATA1,GATA6,GCNF,GFI1,GR,GRE,HAND1E47,HFH1,HFH3,HMX1,HNF1,HNF3B,HOX13,HOXA3,HSF1,HSF2,HTF,IK1,IK3,LHX3,LMO2COM,LUN1,LYF1,MAZR,MEF2,MEIS1,MEIS1BHOXA9,MIF1,MRF2,MSX1,MYB,MYCMAX,MY…	3D-structure,Acetylation,Alternative splicing,Complete proteome,Cytoplasm,LIM domain,Metal-binding,Methylation,Phosphoprotein,Polymorphism,Proteomics identification,Reference proteome,Repeat,Zinc,	chain:Actin-binding LIM protein 3,domain:HP,domain:LIM zinc-binding 1,domain:LIM zinc-binding 2,domain:LIM zinc-binding 3,domain:LIM zinc-binding 4,helix,modified residue,sequence conflict,sequence variant,splice variant,turn,	Brain,Colon,Epithelium,Heart,Hepatoblastoma,Liver,Platelet,Stomach,
6	390703	390703	1	NO	2.69937e-07	-0.153778	NONE	NONE	IRF4	interferon regulatory factor 4(IRF4)	3' IRF4	CpG intergenic 10.49 kb 5’ to gene	Homo sapiens	6p25-p23,	The protein encoded by this gene belongs to the IRF (interferon regulatory factor) family of transcription factors, characterized by an unique tryptophan pentad repeat DNA-binding domain. The IRFs are important in the regulation of interferons in response to infection by virus, and in the regulation of interferon-inducible genes. This family member is lymphocyte specific and negatively regulates …	Abortion, Spontaneous,benzene haematotoxicity,Black vs blond hair color,Black vs red hair color,Carcinoma, Basal Cell,Celiac disease,Chromosome Aberrations|Chromosome abnormality|Chronic Lymphocytic Leukemia|Leukemia, Lymphocytic, Chronic, B-Cell,Chromosome Aberrations|Chromosome abnormality|Lymphocytosis,Chronic lymphocytic leukemia,Chronic Lymphocytic Leukemia|Hodgkin Disease|Leukemia, Lymphocy…	CANCER,DEVELOPMENTAL,IMMUNE,INFECTION,NEUROLOGICAL,NORMALVARIATION,OTHER,PHARMACOGENOMIC,RENAL,REPRODUCTION,UNKNOWN,VISION,	11749693:Possible involvement of interferon regulatory factor 4 (IRF4) in a clinical subtype of adult T-cell leukemia.,11846984:review article summarizes recent studies on the regulation of IRF-4 and its function in activated T cells, human T cell lymphoma virus (HTLV-I)-infected T cells, and HTLV-I-induced adult T cell leukemia,12218129:Chronic IRF4 expression in human T cell leukemia virus-I-in…	GO:0006366~transcription from RNA polymerase II promoter,GO:0018022~peptidyl-lysine methylation,GO:0034122~negative regulation of toll-like receptor signaling pathway,GO:0042110~T cell activation,GO:0042832~defense response to protozoan,GO:0043011~myeloid dendritic cell differentiation,GO:0043388~positive regulation of DNA binding,GO:0043966~histone H3 acetylation,GO:0043967~histone H4 acetylatio…	GO:0000788~nuclear nucleosome,GO:0005634~nucleus,GO:0005654~nucleoplasm,GO:0005737~cytoplasm,GO:0005829~cytosol,GO:0016020~membrane,	GO:0000975~regulatory region DNA binding,GO:0000978~RNA polymerase II core promoter proximal region sequence-specific DNA binding,GO:0001077~transcriptional activator activity, RNA polymerase II core promoter proximal region sequence-specific binding,GO:0003700~transcription factor activity, sequence-specific DNA binding,GO:0005515~protein binding,GO:0008134~transcription factor binding,GO:001627…	IPR001346:Interferon regulatory factor DNA-binding domain,IPR008984:SMAD/FHA domain,IPR011991:Winged helix-turn-helix DNA-binding domain,IPR017855:SMAD domain-like,IPR019471:Interferon regulatory factor-3,IPR019817:Interferon regulatory factor, conserved site,		611724~Skin/hair/eye pigmentation, variation in, 8,	10022840,10196196,10453013,10601358,10714679,11342629,11749693,11846984,11956291,12218129,12372320,12374808,12477932,12549820,12566414,12676954,12920225,14574404,15242870,15489334,15829558,16189514,16236719,16272311,17121613,17150500,17296585,17502719,17690696,17768115,17952075,18029348,18231914,18235046,18417578,18483556,18758461,18815567,18962896,18987657,19047678,19144381,19340012,19396635,194…	R-HSA-877300:R-HSA-877300,R-HSA-909733:R-HSA-909733,	SM00348:IRF,SM01243:SM01243,	AHR,AHRARNT,AP1FJ,AP4,AREB6,ARNT,ATF,ATF6,BACH1,BACH2,BRACH,CDPCR1,COUP,CP2,E47,E4BP4,EGR2,ELK1,EVI1,FAC1,FOXJ2,FOXO4,FREAC3,FREAC7,GATA1,GATA2,GATA3,GATA6,GFI1,HAND1E47,HEN1,HLF,HNF1,HNF3B,HOX13,HTF,IRF1,ISRE,LMO2COM,MEF2,MEIS1BHOXA9,MIF1,MYCMAX,NFAT,NFE2,NFKAPPAB,NFKAPPAB50,NFKB,NRSF,OCT1,OLF1,PAX2,PAX3,PAX4,PAX6,PPARG,ROAZ,RREB1,RSRFC4,SEF1,SOX9,SREBP1,SRF,STAT,STAT1,STAT5A,STAT5B,TAXCREB,USF,…	3D-structure,Activator,Alternative splicing,Chromosomal rearrangement,Complete proteome,DNA-binding,Nucleus,Phosphoprotein,Proteomics identification,Reference proteome,Transcription,Transcription regulation,	chain:Interferon regulatory factor 4,DNA-binding region:Tryptophan pentad repeat,helix,sequence conflict,splice variant,strand,turn,	Lymph node,Skin,Spleen,
6	104941778	104941778	1	NO	5.83396e-302	-7.66796e-05	PROMOTER & CTCF SITE	NONE	LIN28B*	lin-28 homolog B(LIN28B)	LIN28B	CpG in promoter within intron 5.162 kb downstream to TSS	Homo sapiens	6q21,	The protein encoded by this gene belongs to the lin-28 family, which is characterized by the presence of a cold-shock domain and a pair of CCHC zinc finger domains. This gene is highly expressed in testis, fetal liver, placenta, and in primary human tumors and cancer cell lines. It is negatively regulated by microRNAs that target sites in the 3&apos; UTR, and overexpression of this gene in primar…	age at menarche,age at menarche/menopause,BMI,Body Height,Crohn Disease|Crohn's disease|Growth Disorders,Digit length ratio ,height,Menarche,menarche (age at onset),menarche and menopause (age at onset),Neuroblastoma,Obesity,Puberty, Delayed,timing of puberty,Waist Circumference,	CANCER,DEVELOPMENTAL,IMMUNE,METABOLIC,NORMALVARIATION,REPRODUCTION,UNKNOWN,	16971064:These findings strongly implicate a critical role of LIN28B during development and tumorigenesis and suggest a possible novel mechanism.,19211792:highlight an important role for Lin-28B in Myc-driven cellular phenotypes,19448623:Variation in LIN28B, a potent and specific regulator of microRNA processing is the first genetic determinant regulating the timing of human pubertal growth and d…	GO:0006355~regulation of transcription, DNA-templated,GO:0010587~miRNA catabolic process,GO:0031054~pre-miRNA processing,GO:0031123~RNA 3'-end processing,	GO:0005730~nucleolus,GO:0005737~cytoplasm,	GO:0003677~DNA binding,GO:0003723~RNA binding,GO:0005515~protein binding,GO:0008270~zinc ion binding,GO:0044822~poly(A) RNA binding,	IPR001878:Zinc finger, CCHC-type,IPR002059:Cold-shock protein, DNA-binding,IPR011129:Cold shock protein,IPR012340:Nucleic acid-binding, OB-fold,			12477932,14702039,16971064,18029348,18391950,18391951,19211792,19266077,19448620,19448621,19448622,19448623,19483683,19495417,19615732,19703396,19745602,20303062,20350940,20398887,20525879,20546612,20827722,20846217,20881960,20962026,21102462,21145461,21512136,21533284,21625210,22118463,22263265,22433967,22681889,22822098,22941191,22964795,22976955,23042116,23052130,23063642,23152804,23318446,233…		SM00343:ZnF_C2HC,SM00357:CSP,	AHRARNT,AP1FJ,AREB6,ARNT,ARP1,BRACH,BRN2,CART1,CDC5,CDP,CEBP,CHX10,COMP1,COUP,CREBP1,E2F,EGR3,EN1,EVI1,FAC1,FOXD3,FOXJ2,FOXO1,FREAC3,GATA1,HFH3,HNF1,HNF3B,HNF4,HOX13,HOXA3,HSF2,IRF2,LHX3,LUN1,MAX,MAZR,MEF2,MEIS1AHOXA9,MYB,MYCMAX,MZF1,NCX,NFAT,NFE2,NFKAPPAB,NFY,NKX22,NKX25,NKX3A,NKX61,NMYC,NRSF,OCT,OCT1,PAX2,PAX4,PAX6,PBX1,POU3F2,POU6F1,PPARA,PPARG,RORA1,RREB1,RSRFC4,S8,SOX5,SOX9,SP1,SPZ1,SREBP1,S…	3D-structure,Alternative splicing,Complete proteome,Cytoplasm,Metal-binding,Nucleus,Phosphoprotein,Proteomics identification,Reference proteome,Repeat,RNA-binding,RNA-mediated gene silencing,Zinc,Zinc-finger,	chain:Protein lin-28 homolog B,domain:CSD,metal ion-binding site:Zinc 1,metal ion-binding site:Zinc 2,modified residue,splice variant,zinc finger region:CCHC-type 1,zinc finger region:CCHC-type 2,	Teratocarcinoma,
6	157207597	157207597	1	NO	6.91973e-233	-0.0663894	TF BINDING SITE	NONE	ARID1B* ** *	AT-rich interaction domain 1B(ARID1B)	ENSG00000049618; gene; protein_coding; ARID1B	CpG in transcription factor binding site in last exon 431.577 kb downstream of TSS	Homo sapiens	6q25.1,	This locus encodes an AT-rich DNA interacting domain-containing protein. The encoded protein is a component of the SWI/SNF chromatin remodeling complex and may play a role in cell-cycle activation. The protein encoded by this locus is similar to AT-rich interactive domain-containing protein 1A. These two proteins function as alternative, mutually exclusive ARID-subunits of the SWI/SNF complex. Th…	Bone Density,Cell Adhesion Molecules,Lipoprotein(a),Lipoproteins,Magnesium,Metabolism,Tobacco Use Disorder,Uric Acid,	CARDIOVASCULAR,CHEMDEPENDENCY,METABOLIC,RENAL,	11988099:Cloning and characterization of hELD/OSA1, a novel BRG1 interacting protein.,14633620:6A3-5 expression is associated with alpha-smooth muscle cell actin in mesangial cells, arteriolar smooth muscle cells, and interstitial myofibroblasts.could potentially be a novel early vascular marker of acute and chronic renal ischemic stress,15170388:Analysis of DNA-binding behaviour indicates that A…	GO:0006338~chromatin remodeling,GO:0006351~transcription, DNA-templated,GO:0007270~neuron-neuron synaptic transmission,GO:0007399~nervous system development,GO:0016569~covalent chromatin modification,GO:0048096~chromatin-mediated maintenance of transcription,GO:0060996~dendritic spine development,GO:0097026~dendritic cell dendrite assembly,	GO:0005654~nucleoplasm,GO:0005737~cytoplasm,GO:0016514~SWI/SNF complex,GO:0071565~nBAF complex,GO:0090544~BAF-type complex,	GO:0003677~DNA binding,GO:0003713~transcription coactivator activity,GO:0005515~protein binding,	IPR001606:ARID/BRIGHT DNA-binding domain,IPR011989:Armadillo-like helical,IPR021906:Protein of unknown function DUF3518,		614562~Mental retardation, autosomal dominant 12,	10078207,10574462,11078522,11734557,11988099,12200431,12477932,12665591,12672490,14574404,14633620,14702039,14982958,15170388,15231748,16230384,16751102,16952470,17255939,18029348,19176441,19336002,19490893,20086098,20305087,20360068,20379614,20602751,20978832,21118156,21145461,21294900,21448237,21801163,22158540,22405089,22426308,22426309,22939629,23202128,23275444,23419831,23556151,23660946,238…	R-HSA-3214858:R-HSA-3214858,	SM00501:BRIGHT,	AHR,AHRARNT,AML1,AP1,AP1FJ,AP2,AP2REP,AP4,AREB6,ARNT,ARP1,ATF,ATF6,BACH1,BACH2,BRACH,BRN2,CART1,CDC5,CDP,CDPCR1,CDPCR3,CDPCR3HD,CEBP,CEBPA,CEBPB,CHOP,CHX10,CMYB,COMP1,COUP,CP2,CREB,CREBP1,CREL,E2F,E47,E4BP4,EGR3,EN1,ER,EVI1,FAC1,FOXD3,FOXJ2,FOXO1,FOXO3,FOXO4,FREAC2,FREAC3,FREAC4,FREAC7,GATA,GATA1,GATA2,GATA3,GATA6,GCNF,GFI1,GR,GRE,HAND1E47,HEN1,HFH1,HFH3,HLF,HMX1,HNF1,HNF3B,HNF4,HOXA3,HSF1,HSF2,H…	3D-structure,Acetylation,Alternative splicing,Chromatin regulator,Complete proteome,DNA-binding,Mental retardation,Methylation,Neurogenesis,Nucleus,Phosphoprotein,Polymorphism,Proteomics identification,Reference proteome,Transcription,Transcription regulation,Triplet repeat expansion,	chain:AT-rich interactive domain-containing protein 1B,compositionally biased region:Ala-rich,compositionally biased region:Gln-rich,compositionally biased region:Gly-rich,compositionally biased region:His-rich,compositionally biased region:Poly-Ala,compositionally biased region:Poly-Pro,compositionally biased region:Poly-Ser,compositionally biased region:Pro-rich,compositionally biased region:Se…	Brain,Spleen,Whole embryo,
9	6715884	6715884	1	NO	1.10505e-06	0.0929033	PROMOTER	NONE	AL354707.1	Novel transcript - LncRNA	5' AL354707.1 novel transcript	CpG in promoter 273 bp upstream of TSS		9p23
11	133228692	133228692	1	NO	8.38496e-209	0.0905488	PROMOTER FLANK	NONE	OPCML	opioid binding protein/cell adhesion molecule like(OPCML)	ENSG00000183715; gene; protein_coding; OPCML	CpG in internal promoter flank in first intron of gene	Homo sapiens	11q25,	This gene encodes a member of the IgLON subfamily in the immunoglobulin protein superfamily of proteins. The encoded preprotein is proteolytically processed to generate the mature protein. This protein is localized in the plasma membrane and may have an accessory role in opioid receptor function. This gene has an ortholog in rat and bovine. The opioid binding-cell adhesion molecule encoded by the…	Angiography,Blood Pressure,Blood Proteins,Body Mass Index,Calcium,Cardiovascular Diseases,Cholesterol,Cholesterol, LDL,Chronic renal failure|Kidney Failure, Chronic,Creatinine,Diabetes Mellitus,Exercise Test,Heart Rate,Menopause,Respiratory Function Tests,Schizophrenia,Sleep,Tobacco Use Disorder,Tunica Media,Type 2 Diabetes| edema | rosiglitazone,Waist-Hip Ratio,	CARDIOVASCULAR,CHEMDEPENDENCY,HEMATOLOGICAL,METABOLIC,PHARMACOGENOMIC,PSYCH,RENAL,REPRODUCTION,	12819783:OPCML at 11q25 is epigenetically inactivated and has tumor-suppressor function in epithelial ovarian cancer,16384911:Oncogenic RAS activity is directly responsible for the observed OPCML promoter hypermethylation and epigenetic gene silencing of OPCML.,17109515:The results were confirmed at the level of mRNA and protein, and suggested that four genes (OPCML, RNASE1, YES1 and ACK1) could …	GO:0007155~cell adhesion,GO:0008038~neuron recognition,	GO:0005886~plasma membrane,GO:0031225~anchored component of membrane,GO:0070062~extracellular exosome,		IPR003598:Immunoglobulin subtype 2,IPR003599:Immunoglobulin subtype,IPR007110:Immunoglobulin-like domain,IPR013098:Immunoglobulin I-set,IPR013783:Immunoglobulin-like fold,		167000~Ovarian cancer, somatic,	12477932,12819783,1333602,14702039,15146195,15489334,16344560,16384911,17109515,17159813,17239010,17500595,17903308,17967182,18179137,18584347,18714356,19913121,20379614,20628086,21273058,21833655,22585860,22589738,23144326,23275563,23376485,23470693,23942779,23966867,24529757,24616287,24839818,25189868,25288136,25416956,25652468,26175934,26186194,27358143,7721093,7891157,8244387,8619474,9110174,		SM00408:IGc2,SM00409:IG,	AHR,AHRARNT,AML1,AP1,AP1FJ,AP2REP,AP4,AREB6,ARNT,ARP1,ATF,ATF6,BACH1,BACH2,BRACH,BRN2,CART1,CDC5,CDP,CDPCR1,CDPCR3,CDPCR3HD,CEBP,CEBPA,CEBPB,CETS1P54,CHOP,CHX10,CMYB,COMP1,COUP,CP2,CREB,CREBP1,CREL,E2F,E47,E4BP4,EGR2,ELK1,EN1,ER,EVI1,FAC1,FOXD3,FOXJ2,FOXO1,FOXO3,FOXO4,FREAC2,FREAC3,FREAC4,FREAC7,GATA,GATA1,GATA2,GATA3,GATA6,GCNF,GFI1,GR,GRE,HAND1E47,HEN1,HFH1,HFH3,HLF,HMX1,HNF1,HNF3B,HNF4,HOX13,H…	Alternative splicing,Cell adhesion,Cell membrane,Complete proteome,Disease mutation,Disulfide bond,Glycoprotein,GPI-anchor,Immunoglobulin domain,Lipoprotein,Membrane,Reference proteome,Repeat,Signal,	chain:Opioid-binding protein/cell adhesion molecule,disulfide bond,domain:Ig-like C2-type 1,domain:Ig-like C2-type 2,domain:Ig-like C2-type 3,glycosylation site:N-linked (GlcNAc...),lipid moiety-binding region:GPI-anchor amidated asparagine,propeptide:Removed in mature form,sequence variant,signal peptide,	Amygdala,Brain,Fetal brain,Human amygdala,Occipital cortex,
14	69573634	69573634	1	NO	3.46191e-06	0.124061	YES	YES	CCDC177	coiled-coil domain containing 177(CCDC177)	ENSG00000267909; gene; protein_coding; CCDC177	CpG in 5’promoter and CpG island 1.237 kb downstream of TSS	Homo sapiens	14q24.1,											12477932,15489334,			AHR,AHRARNT,AML1,AP2,AP4,ATF6,CDC5,CDPCR3HD,CEBP,CMYB,COMP1,CP2,CREBP1,E2F,E47,ER,FREAC7,GATA1,HMX1,HTF,IK3,IRF7,LUN1,MEF2,MYCMAX,MYOD,MYOGNF1,MZF1,NCX,NMYC,NRSF,OLF1,P300,P53,PAX2,PAX3,PAX4,PAX5,PAX6,RFX1,RORA1,S8,SOX9,SRF,SRY,STAT5A,TAL1BETAE47,TAXCREB,USF,YY1,ZIC1,	Coiled coil,Complete proteome,Phosphoprotein,Reference proteome,	chain:Uncharacterized protein C14orf162,	Brain,
16	9092090	9092096	7: 9092090, 9092096	rs1314464645 at position 9092090:G/T MAF<0.01	3.80634e-99	-0.0446732	PROMOTER	YES	C16orf72*	chromosome 16 open reading frame 72(C16orf72)	ENSG00000182831; gene; protein_coding; C16orf72	CpG in promoter 455 bp downstream of TSS in intron	Homo sapiens	16p13.2,		Body Fat Distribution,	METABOLIC,				GO:0005515~protein binding,				12477932,14702039,19322201,23942779,24104479,24722188,25147182,25416956,25737280,26496610,8889548,			AHR,AP1,AP2,AREB6,ARNT,ARP1,BRACH,CDPCR3,CEBP,CEBPB,CHOP,COUP,CREBP1,E2F,E47,ELK1,EN1,ER,EVI1,FOXD3,FOXJ2,FOXO1,FOXO3,FOXO4,FREAC4,GATA1,GATA2,GATA3,GFI1,HEN1,HFH3,HLF,HMX1,HNF1,HTF,IRF1,IRF2,IRF7,MAX,MEF2,MEIS1AHOXA9,MRF2,MYB,MYCMAX,MYOGNF1,MZF1,NCX,NFAT,NFKAPPAB50,NFY,NKX3A,NKX61,NMYC,NRF2,OCT,OCT1,P300,P53,PAX2,PAX3,PBX1,POU6F1,RORA1,RORA2,RREB1,SOX9,SPZ1,SREBP1,SRF,STAT,STAT1,STAT5A,STAT5B,TA…	Complete proteome,Phosphoprotein,Polymorphism,Proteomics identification,Reference proteome,	chain:UPF0472 protein C16orf72,modified residue,sequence variant,	Brain,Liver,
16	73033584	73033584	1	NO	6.91194e-08	-0.148212	NONE	NONE	ZFHX3*	zinc finger homeobox 3(ZFHX3)	ENSG00000140836; gene; protein_coding; ZFHX3	CpG within intron of gene 858.287 kb downstream of TSS	Homo sapiens	16q22.3,16q22.3-q23.1,	This gene encodes a transcription factor with multiple homeodomains and zinc finger motifs, and regulates myogenic and neuronal differentiation. The encoded protein suppresses expression of the alpha-fetoprotein gene by binding to an AT-rich enhancer motif. The protein has also been shown to negatively regulate c-Myb, and transactivate the cell cycle inhibitor cyclin-dependent kinase inhibitor 1A…	Alcoholism,Atrial Fibrillation,Atrial Fibrillation|,Atrial Fibrillation|Brain Ischemia|Stroke,Body Mass Index,Cardiovascular Diseases,Coronary Disease,Kawasaki disease,Mucocutaneous Lymph Node Syndrome,Myocardial Infarction|Ventricular Fibrillation,prostate cancer,Tobacco Use Disorder,Waist Circumference,	CANCER,CARDIOVASCULAR,CHEMDEPENDENCY,IMMUNE,METABOLIC,	14654895:Aberrant expression of ATBF1 induces the expression of various factors that are otherwise suppressed, and this somehow determines the biological features of Alpha-fetoprotein producing gastric cancer.,14715251:In conclusion, ATBF1 can suppress the IL-6-mediated cellular response by acting together with PIAS3.,15671546:ATBF1-A mRNA has a role in lymph node metastasis of breast neoplasms,1…	GO:0000122~negative regulation of transcription from RNA polymerase II promoter,GO:0006355~regulation of transcription, DNA-templated,GO:0006366~transcription from RNA polymerase II promoter,GO:0007050~cell cycle arrest,GO:0007420~brain development,GO:0007517~muscle organ development,GO:0032922~circadian regulation of gene expression,GO:0045662~negative regulation of myoblast differentiation,GO:0…	GO:0005634~nucleus,GO:0005654~nucleoplasm,GO:0005667~transcription factor complex,GO:0005730~nucleolus,GO:0005737~cytoplasm,GO:0016604~nuclear body,GO:0043231~intracellular membrane-bounded organelle,	GO:0001046~core promoter sequence-specific DNA binding,GO:0003676~nucleic acid binding,GO:0003700~transcription factor activity, sequence-specific DNA binding,GO:0003705~transcription factor activity, RNA polymerase II distal enhancer sequence-specific binding,GO:0005515~protein binding,GO:0008270~zinc ion binding,GO:0019899~enzyme binding,GO:0044212~transcription regulatory region DNA binding,	IPR001356:Homeodomain,IPR003604:Zinc finger, U1-type,IPR007087:Zinc finger, C2H2,IPR009057:Homeodomain-like,IPR013087:Zinc finger C2H2-type/integrase DNA-binding domain,IPR015880:Zinc finger, C2H2-like,IPR017970:Homeobox, conserved site,	hsa04550:Signaling pathways regulating pluripotency of stem cells,	176807~Prostate cancer, susceptibility to, somatic,	10318867,10493829,10855793,11312261,12477932,14654895,14715251,15616553,15671546,15750593,16189514,16637072,16932943,17081983,1719379,17330845,17671116,18312352,18416817,18796146,19035517,19132087,19322201,19597491,19597492,20201926,20379614,20586826,20599712,20854080,20876357,21107608,21347282,21367855,22452784,22544366,22791392,22916037,23041239,23042660,23132824,23144151,23159610,23251482,2331…		SM00355:ZnF_C2H2,SM00389:HOX,SM00451:ZnF_U1,	AHR,AHRARNT,AML1,AP1,AP1FJ,AP2,AP2GAMMA,AP2REP,AP4,AREB6,ARNT,ARP1,ATF,ATF6,BACH1,BACH2,BRACH,BRN2,CART1,CDC5,CDP,CDPCR1,CDPCR3,CDPCR3HD,CEBP,CEBPA,CEBPB,CETS1P54,CHOP,CHX10,CMYB,COMP1,COUP,CP2,CREB,CREBP1,CREBP1CJUN,CREL,E2F,E47,E4BP4,EGR1,ELK1,EN1,ER,EVI1,FAC1,FOXD3,FOXJ2,FOXO1,FOXO3,FOXO4,FREAC2,FREAC3,FREAC4,FREAC7,GATA,GATA1,GATA2,GATA3,GATA6,GCNF,GFI1,GR,GRE,HAND1E47,HEN1,HFH1,HFH3,HLF,HMX1…	3D-structure,Activator,Alternative splicing,Coiled coil,Complete proteome,Cytoplasm,DNA-binding,Homeobox,Isopeptide bond,Metal-binding,Myogenesis,Nucleus,Phosphoprotein,Polymorphism,Reference proteome,Repeat,Repressor,Transcription,Transcription regulation,Ubl conjugation,Zinc,Zinc-finger,	chain:Zinc finger homeobox protein 3,compositionally biased region:Poly-Ala,compositionally biased region:Poly-Gln,compositionally biased region:Poly-Glu,compositionally biased region:Poly-Gly,compositionally biased region:Poly-Pro,compositionally biased region:Poly-Ser,DNA-binding region:Homeobox 1,DNA-binding region:Homeobox 2,DNA-binding region:Homeobox 3,DNA-binding region:Homeobox 4,helix,mo…	Cervix,Epithelium,Hepatoma,Lung,Platelet,
17	413182	413182	1	rs782786322:G/A MAF<0.01	3.87392e-07	0.100228	PROMOTER	NONE	C17orf97	chromosome 17 open reading frame 97(C17orf97)	ENSG00000241525; gene; antisense; AC108004.3 | ENSG00000187624; gene; protein_coding; C17orf97	CpG in promoter 2.857 kb downstream of TSS	Homo sapiens	17p13.3,					GO:0016598~protein arginylation,						12477932,23455924,25369936,			CDPCR3,CDPCR3HD,FOXJ2,FREAC3,GATA1,HFH1,MYB,NCX,NKX22,RFX1,	Alternative splicing,Complete proteome,Polymorphism,Proteomics identification,Reference proteome,Repeat,	chain:Uncharacterized protein C17orf97,compositionally biased region:Poly-Glu,compositionally biased region:Poly-Lys,region of interest:20 X 10 AA approximative tandem repeat of A-L-K-G-F-H-P-D-P-E,repeat:1,repeat:10,repeat:11,repeat:12,repeat:13,repeat:14,repeat:15,repeat:16,repeat:17,repeat:18,repeat:19,repeat:2,repeat:20,repeat:3,repeat:4,repeat:5,repeat:6,repeat:7,repeat:8,repeat:9,sequence c…	Stomach,Testis,
17	1203649	1203649	1	NO	2.60999e-07	0.038671	PROMOTER	YES	ABR**	active BCR-related(ABR)	ENSG00000159842; gene; protein_coding; ABR	CpG in promter 11.102 kb upstream from TSS	Homo sapiens	17p13.3,	This gene encodes a protein that is similar to the protein encoded by the breakpoint cluster region gene located on chromosome 22. The protein encoded by this gene contains a GTPase-activating protein domain, a domain found in members of the Rho family of GTP-binding proteins. Functional studies in mice determined that this protein plays a role in vestibular morphogenesis. Alternatively spliced t…	Tobacco Use Disorder,	CHEMDEPENDENCY,	11921339:During vestibular morphogenesis, Abr and Bcr play complementary roles. Small Rho-related GTPases like Abr and Bcr are important for balance and motor coordination.,	GO:0002692~negative regulation of cellular extravasation,GO:0007165~signal transduction,GO:0007264~small GTPase mediated signal transduction,GO:0007420~brain development,GO:0030036~actin cytoskeleton organization,GO:0032496~response to lipopolysaccharide,GO:0035023~regulation of Rho protein signal transduction,GO:0035556~intracellular signal transduction,GO:0042472~inner ear morphogenesis,GO:0043…	GO:0005622~intracellular,GO:0005829~cytosol,GO:0005886~plasma membrane,GO:0016020~membrane,	GO:0005085~guanyl-nucleotide exchange factor activity,GO:0005089~Rho guanyl-nucleotide exchange factor activity,GO:0005096~GTPase activator activity,	IPR000008:C2 calcium-dependent membrane targeting,IPR000198:Rho GTPase-activating protein domain,IPR000219:Dbl homology (DH) domain,IPR001331:Guanine-nucleotide dissociation stimulator, CDC24, conserved site,IPR001849:Pleckstrin homology domain,IPR008936:Rho GTPase activation protein,IPR011993:Pleckstrin homology-like domain,			11756498,11921339,12376548,12477932,12621583,12787561,14702039,15123239,15525470,16341674,16344560,16712791,17474147,19946888,20379614,20467438,21832049,22658674,22889411,22990118,23443559,24162774,25476789,2587217,7479768,7829075,8262969,8349582,8889548,	R-HSA-193648:R-HSA-193648,R-HSA-194840:R-HSA-194840,R-HSA-416482:R-HSA-416482,	SM00233:PH,SM00239:C2,SM00324:RhoGAP,SM00325:RhoGEF,	AHR,AHRARNT,AML1,AP1,AP1FJ,AP2,AP2REP,AP4,AREB6,ARNT,ARP1,ATF,ATF6,BACH1,BACH2,BRACH,CART1,CDP,CDPCR1,CDPCR3,CDPCR3HD,CEBP,CEBPB,CETS1P54,CHOP,CHX10,COMP1,CP2,CREB,CREBP1,CREBP1CJUN,E2F,E47,EGR3,ELK1,EN1,ER,EVI1,FAC1,FOXJ2,FOXO1,FOXO4,FREAC3,FREAC4,FREAC7,GATA,GATA1,GCNF,GFI1,GR,GRE,HAND1E47,HEN1,HFH1,HFH3,HLF,HMX1,HNF1,HNF3B,HNF4,HOX13,HOXA3,HSF2,IK1,IK2,IK3,IRF1,IRF2,ISRE,LHX3,LMO2COM,LUN1,LYF1…	Alternative splicing,Complete proteome,GTPase activation,Guanine-nucleotide releasing factor,Phosphoprotein,Polymorphism,Proteomics identification,Reference proteome,	chain:Active breakpoint cluster region-related protein,compositionally biased region:Poly-Leu,domain:C2,domain:DH,domain:PH,domain:Rho-GAP,sequence conflict,sequence variant,splice variant,	Amygdala,Cerebellum,Fibroblast,Hippocampus,
17	64778562	64778562	1	rs1405641121:G/T MAF<0.01	8.09777e-08	0.0793372	PROMOTER	YES	ARHGAP27P1-BPTFP1-KPNA2P3	ARHGAP27P1-BPTFP1-KPNA2P3 readthrough, transcribed pseudogene	ENSG00000215769; ARHGAP27P1-BPTFP1-KPNA2P3 readthrough, transcribed pseudogene	CpG in promoter within intron 3.145 kb downstream to TSS
17	72379492	72379492	1	rs1468625823:G/A MAF<0.01	3.33022e-09	-0.110555	PROMOTER FLANK	NONE	LINC00511	long intergenic non-protein coding RNA 511(LINC00511)	ENSG00000227036; gene; lincRNA; LINC00511	CpG in intron of gene 260.980 kb downstream of TSS	Homo sapiens	17q24.3,				25864709:Study validated the role of 2 uncharacterized lncRNAs, onco-lncRNA-3 and onco-lncRNA-12, and a previously reported lncRNA, CCAT1, in S-phase cell cycle across cancer types.,							23400010,24068947,25864709,
22	42511713	42511713	1	NO	3.80061e-08	-0.144043	CpG within transcription factor binding site in last exon 8.083 kb downstream of TSS	NONE	RRP7A	ribosomal RNA processing 7 homolog A(RRP7A)	ENSG00000172250; gene; processed_transcript; SERHL | ENSG00000189306; gene; protein_coding; RRP7A	CpG within transcription factor binding site in last exon 8.083 kb downstream of TSS	Homo sapiens	22q13.2,22q13.2-q13.31,					GO:0000028~ribosomal small subunit assembly,GO:0001825~blastocyst formation,GO:0006364~rRNA processing,	GO:0005654~nucleoplasm,GO:0005737~cytoplasm,GO:0032545~CURI complex,GO:0034456~UTP-C complex,	GO:0000166~nucleotide binding,GO:0005515~protein binding,GO:0044822~poly(A) RNA binding,	IPR012677:Nucleotide-binding, alpha-beta plait,IPR024326:Ribosomal RNA-processing protein 7,	hsa03008:Ribosome biogenesis in eukaryotes,		10591208,10810093,11790298,12087473,12477932,14702039,15231747,15342556,15489334,16565220,18029348,21900206,22586326,22658674,22939629,23537643,24457600,25416956,26186194,26344197,26496610,			AHRARNT,AML1,AP2,AP2REP,AP4,BRN2,CDP,CDPCR3,CEBP,CHOP,COMP1,EN1,ER,FOXO4,GCNF,GFI1,GR,HAND1E47,HOX13,IK3,IRF2,LYF1,MEF2,MEIS1,MYB,MYCMAX,MYOD,NKX25,OCT1,PAX4,PAX5,PPARG,ROAZ,SEF1,TCF11,USF,YY1,ZIC1,ZIC3,	Complete proteome,Phosphoprotein,Polymorphism,Proteomics identification,Reference proteome,RNA-binding,	chain:Putative ribosomal RNA-processing protein 7 homolog B,chain:Ribosomal RNA-processing protein 7 homolog A,domain:RRM,modified residue,sequence conflict,sequence variant,	Brain,Duodenum,Epithelium,Gastric adenocarcinoma,Liver,Lymph,Trachea,Uterus,
22	42511713	42511713	1		3.80061e-08	-0.144043	CpG in transcription factor binding site in intron of gene 11.145 kb downstream of TSS	NONE	SERHL*	serine hydrolase-like (pseudogene)(SERHL)	ENSG00000172250; gene; processed_transcript; SERHL | ENSG00000189306; gene; protein_coding; RRP7A	CpG in transcription factor binding site in intron of gene 11.145 kb downstream of TSS	Homo sapiens	22q13.2-q13.31,				24626161:GIMAP1 and SERHL variants may be important for appendicular lean mass,		GO:0005739~mitochondrion,	GO:0016787~hydrolase activity,	IPR000073:Alpha/beta hydrolase fold-1,			10591208,12477932,12529303,14702039,15461802,15489334,16344560,24626161,				Complete proteome,Hydrolase,Polymorphism,Reference proteome,	chain:Serine hydrolase-like protein,sequence variant,	Brain,Caudate nucleus,

## Sheet: Legend and Key
Supplementary Table 2a-d
This table provides the following information on each DMR reported in this study. The red bold gene symbols highlight the genes also found to be associated with differentially methylated CpGs in the large meta-analysis of multiple EWAS by the Childhood Epigenetics Consortium. The red asterisks mark the genes from the same study associated with CpGs with a Bonferroni corrected significance of p<1.…
A= Chromosome number
B= The start chromosome position of significant CpGs reported for the DMR
C= The finish position of significant CpGs reported for the DMR
D= The width in nucleotides encompassing significant CpGs reported for the DMR
E= Whether a SNP is present at the CpG, the alleles and the minor allele frequency (MAF)
F= The FDR (false discovery rate) corrected median p-value for the DMR
G= The median methylation difference and direction of change between comparison groups for the DMR relative to the high bigh birthweight or high length for age groups.
H= whether the methylation change is present in a defined regulatory feature described in ENSEMBL based on hg38 version GRCh38 human genome build
I= Whether present in a CpG island
J= Symbol of gene implicated by chromosome location of DMR
K= Name of gene implicated by chromosome location of DMR
L= ENSEMBL gene annotation
M= location of CpG with respect to the transcription start site (TSS) of the gene
N= Species
O= Cytogenetic location
P= Entrez gene summary
Q= Genetic Association Database (GAD) identifying associations of markers (closely linked to gene and CpG) to complex disease phenotypes
R= GAD disease class
S=GENERIF_SUMMARY (Gene Reference into Function (NCBI))
T-V=GO: Gene ontologies
W=INTERPRO (functional analysis of protiens)
X=KEGG_PATHWAY (Kyoto Encyclopedia of Genes and Genomes)
Y=OMIM_DISEASE (Online mendelian Inheritance in Man).
Z=PUBMED_ID
AA=REACTOME_PATHWAY
AB=SMART (Simple Modular Architecture Research Tool)
AC=UCSC_TFBS Protein interactions:transcription factors
AD=UP_KEYWORDS
AE=UP_SEQ_FEATURE
AF= UP_TISSUE upregulated tissue expression
